# Supplementary material for: Determinants of Quality of Life in Ageing Populations: Results from a Cross-Sectional Study in Finland, Poland and Spain
Source: PLoS One. 2016 Jul 19;11(7):e0159293. doi: 10.1371/journal.pone.0159293 (PMC4951007; doi:10.1371/journal.pone.0159293)
Supplement: S1 File — (TXT) [file pone.0159293.s001.txt]

q0104	q1011	score_8200_1	score_8200_2	score_8300	score_8400	sns_tot_weigh	qol_totalscore	stratum	cluster	wpost_country	country	sex	marital	educ_two	body_pain	diff_sleep	feel_tired	diff_learn	diff_concentr	depress	anxiety	health_worry	worry_interfer	dist_vision	near_vision	near_hearing	nihl	bmi_three	waist_risk	smoke	alcohol	physical	arthritis	stroke	angina	diabetes	lung	asthma	depression	hypertension
Urban	43	64.48630137	0	97.2698908	100	62.7752107	83.69963074	124	124	2.04092801	1	0	0	2	2	2	2	1	1	1	1	1	1	1	1	1	1	3	1	2	2	1	0	0	0	0	0	0	0	0
Urban	44	89.65753425	20.97560976	45.63182527	87.62151653	77.66508226	83.05860901	124	124	1.436981275	1	0	0	2	2	4	3	1	1	1	1	1	2	1	1	1	1	1	0	1	2	1	0	0	0	0	0	1	0	0
Urban	48	70.58219178	27.17073171	77.925117	100	73.0190683	81.82234192	124	124	.9687171295	1	1	0	2	2	1	1	1	1	2	1	2	1	1	1	1	1	1	0	0	1	1	0	0	0	0	0	0	0	0
Urban	50	80.58219178	16.24390244	38.68954758	90.34348671	79.89127403	84.2948761	124	124	.9609247634	1	0	1	2	1	1	1	1	1	1	2	1	1	1	1	1	1	2	1	2	1	1	0	0	0	1	0	0	0	0
Urban	50	78.76712329	0	97.2698908	66.46143876	68.44671896	70.19230652	124	124	.6789143227	1	1	0	2	3	2	2	1	1	2	1	3	2	1	1	1	1	2	1	0	1	2	1	0	0	0	0	0	1	0
Urban	52	24.89726027	0	97.2698908	56.51328581	57.67173858	83.37911987	124	124	.6182447071	1	1	2	2	4	1	2	1	1	1	1	1	1	1	1	1	1	3	1	2	1	3	1	0	0	0	0	0	1	0
Urban	54	75.30821918	0	77.925117	100	56.91359747	95.69596863	124	124	.9660324615	1	0	2	2	1	1	1	1	1	1	1	1	1	1	1	1	1	1	0	2	2	2	0	0	0	0	0	0	0	0
Urban	55	66.54109589	0	100	90.95917045	62.18872872	81.31867981	124	124	.7177926102	1	0	0	2	2	4	2	1	1	2	3	1	1	1	1	1	1	1	0	1	1	1	1	0	0	0	0	0	0	0
Urban	59	79.69178082	38.24390244	57.60530421	67.46597537	69.72520213	84.56959534	124	124	.7666809416	1	0	0	2	2	2	3	2	2	2	2	3	2	1	2	2	1	1	0	0	1	2	0	0	0	0	0	1	0	0
Urban	60	42.9109589	0	80.88923557	35.93648736	45.39310788	64.51464844	124	124	.5766509876	1	1	0	2	5	3	3	3	2	3	4	3	3	1	1	1	1	1	0	2	1	3	1	0	0	0	0	0	1	0
Urban	60	100	26.43902439	97.2698908	100	82.49576441	100	124	124	.5984416136	1	1	0	2	1	1	2	1	1	1	1	2	1	1	1	1	1	1	0	0	1	1	0	0	0	0	0	0	0	0
Urban	60	78.76712329	0	57.60530421	100	78.67808967	75.50366211	124	124	.6037725217	1	1	0	1	2	2	2	1	1	1	1	1	1	1	1	1	1	1	0	1	1	1	1	0	0	0	0	0	0	1
Urban	60	74.62328767	0	51.5600624	68.5353208	67.15635648	87.54579163	124	124	.6399577923	1	1	0	2	2	1	1	1	1	1	1	1	1	3	1	1	1	2	1	0	1	2	1	0	1	0	0	0	0	1
Urban	60	89.65753425	0	57.80031201	80.1036941	54.06999593	78.61721802	124	124	.6934580109	1	1	2	2	1	2	2	2	1	2	1	2	2	1	1	1	1	3	1	1	2	2	0	0	0	0	0	0	1	0
Urban	62	78.76712329	23.07317073	97.2698908	100	69.40681189	94.96336365	124	124	.6153440761	1	1	0	2	2	2	2	1	1	1	1	1	1	1	1	1	1	3	1	0	1	1	0	0	0	0	0	0	0	0
Urban	62	100	0	97.2698908	100	71.01730631	78.57142639	124	124	.7502682277	1	0	0	1	2	2	1	1	1	1	1	1	1	1	1	1	1	2	0	2	1	1	0	0	0	0	0	0	0	0
Urban	62	53.11643836	0	57.60530421	80.1036941	57.49983783	76.7857132	124	124	.7683513416	1	1	2	1	2	4	3	3	2	2	1	2	3	2	1	4	2	1	0	1	1	1	1	0	0	0	0	1	0	0
Urban	62	59.17808219	24.82926829	57.60530421	100	62.68157613	70.9706955	124	124	.7732628926	1	0	0	2	2	1	2	2	1	1	1	1	1	1	1	1	1	3	1	1	0	1	1	0	0	1	0	0	0	1
Urban	63	57.12328767	0	86.85647426	80.1036941	72.44366904	77.88461304	124	124	.6681435173	1	0	0	2	2	1	1	1	1	1	1	1	3	2	1	1	1	2	1	0	0	1	0	0	0	0	0	0	0	0
Urban	64	100	31.6097561	53.15912637	100	72.07621072	94.2307663	124	124	.602978417	1	1	0	2	1	1	1	1	1	1	1	1	1	1	1	1	1	1	0	1	1	1	0	0	0	0	0	0	0	0
Urban	65	51.50684932	16.48780488	86.85647426	60.40181465	54.55823212	95.19230652	124	124	.6190707948	1	1	2	2	2	2	1	1	1	1	1	1	1	1	1	1	1	2	0	1	1	1	0	0	0	0	0	0	0	1
Urban	64	78.15068493	16.24390244	70.31981279	80.1036941	69.58703703	82.05128479	124	124	.6560153451	1	0	0	1	1	2	2	1	1	1	1	1	1	1	1	1	1	3	1	1	2	2	0	0	0	0	0	0	0	1
Urban	65	78.76712329	0	86.85647426	90.95917045	52.40238856	85.48535156	124	124	.6759718768	1	0	0	2	2	1	1	1	1	1	1	1	1	1	1	2	2	1	0	0	1	2	0	0	0	0	0	0	0	0
Urban	68	100	31.07317073	97.2698908	100	54.44618526	93.77289581	124	124	.6550870225	1	1	2	2	1	1	1	1	1	1	1	1	1	1	1	1	1	1	0	1	0	2	0	0	0	0	0	0	0	1
Urban	68	50.75342466	22.7804878	56.74726989	52.36552171	66.26510286	76.19047546	124	124	.5736289343	1	0	0	2	2	1	1	1	1	1	1	1	2	1	1	1	1	2	0	0	1	1	0	0	0	0	0	0	0	0
Urban	68	74.89726027	0	97.2698908	100	58.57664679	81.45603943	124	124	.5305815859	1	1	3	2	3	4	3	2	1	2	2	2	2	1	1	2	1	2	1	1	1	2	1	0	0	0	0	0	0	0
Urban	70	80.06849315	0	68.40873635	100	59.19219162	73.5348053	124	124	.6759718768	1	0	0	2	1	2	2	1	1	1	1	1	1	4	1	1	1	2	0	1	1	3	0	0	0	0	0	1	0	0
Urban	70	48.86986301	0	76.40405616	100	59.61993279	92.12454224	124	124	.5854819621	1	1	0	2	2	1	1	1	1	1	1	1	1	1	1	1	1	1	0	0	1	1	1	0	0	0	0	0	0	1
Urban	70	60.17123288	24.92682927	54.36817473	75.34024627	62.26777787	75.45787811	124	124	.6268309053	1	0	0	2	1	1	2	2	1	1	1	1	1	1	1	1	1	2	0	1	1	1	0	0	0	0	0	0	0	0
Urban	70	39.5890411	26.43902439	63.9625585	80.1036941	60.6604384	77.42674255	124	124	.6236954786	1	1	1	2	1	1	2	2	1	2	1	1	1	1	1	1	1	1	0	1	1	1	0	0	1	0	0	0	0	1
Urban	72	89.65753425	0	71.45085803	100	61.27738521	83.33333588	124	124	.579956305	1	1	0	2	2	3	3	1	1	2	1	2	1	1	1	1	1	2	1	1	1	2	0	0	0	0	0	1	0	0
Urban	72	54.45205479	20.97560976	97.2698908	93.13026572	62.93027378	85.7600708	124	124	.6374795433	1	0	0	2	2	2	2	1	1	1	1	1	2	1	1	1	1	2	0	0	1	2	1	0	0	0	0	0	0	0
Urban	72	84.93150685	0	81.47425897	38.91769281	62.39647356	62.59157562	124	124	.6173796864	1	1	0	1	1	4	1	3	1	1	3	1	1	1	1	1	1	2	1	0	1	2	0	0	0	0	0	0	0	1
Urban	73	89.65753425	0	61.50546022	100	58.70273547	92.4450531	124	124	.5641097051	1	0	0	2	1	1	1	1	1	1	1	1	1	1	1	1	1	2	0	0	1	1	1	0	0	0	0	0	0	0
Urban	72	75.03424658	0	66.34165367	100	68.50027703	81.6849823	124	124	.5383960416	1	0	0	2	2	1	1	2	1	1	1	1	1	1	1	1	1	2	0	1	1	3	0	0	0	0	0	0	0	0
Urban	79	80.58219178	0	97.2698908	71.71095269	73.99197233	75	124	124	.6052555497	1	1	0	1	2	2	2	1	1	1	1	1	3	1	1	1	1	3	1	1	1	2	1	0	1	0	0	1	0	1
Urban	79	62.80821918	42.68292683	71.80187207	93.13026572	71.00271722	84.43223572	124	124	.5917174603	1	0	0	1	1	1	2	2	2	1	1	1	1	1	1	1	1	1	0	0	1	1	0	0	1	0	0	0	0	0
Urban	80	51.50684932	16.48780488	36.11544462	100	40.95539665	78.47985077	124	124	.3158325627	1	1	0	2	1	2	2	2	1	1	1	1	1	1	1	2	1	2	0	1	1	1	0	0	0	0	0	0	0	0
Urban	81	42.9109589	36.68292683	45.63182527	52.36552171	51.60765881	61.95055008	124	124	.3392639645	1	0	3	2	2	4	3	2	1	2	2	3	3	3	3	2	2	1	0	1	1	3	1	0	0	0	0	0	1	0
Urban	82	96.40410959	26.43902439	100	100	58.95275135	91.66667175	124	124	.4851551599	1	0	2	2	1	1	2	1	1	1	1	1	1	1	1	3	3	1	0	0	0	1	1	0	1	0	0	0	0	1
Urban	29	72.12328767	0	84.43837754	100	63.97051883	91.84981537	152	152	1.940536706	1	1	0	2	2	1	2	1	1	2	2	1	1	1	1	1	1	1	0	1	0	1	0	0	0	0	0	0	1	0
Urban	32	38.42465753	48.97560976	77.925117	53.07841866	70.56596892	76.64835358	152	152	1.492815706	1	1	1	2	1	2	3	1	1	2	1	1	1	1	1	1	1	2	1	1	1	2	0	0	0	0	0	0	0	0
Urban	33	100	20.97560976	89.7425897	100	70.02732515	85.98901367	152	152	2.094186912	1	1	0	2	3	1	2	1	1	1	1	1	1	1	1	1	1	1	0	0	0	1	0	0	0	0	0	1	0	1
Urban	36	70.58219178	36.04878049	52.18408736	100	54.46648507	77.6098938	152	152	3.210913184	1	0	0	2	2	1	2	1	1	2	2	1	2	1	1	1	1	2	0	1	2	1	1	0	0	0	0	1	0	0
Urban	44	89.65753425	37.51219512	45.63182527	80.1036941	44.30556073	50.8699646	152	152	1.388104577	1	1	1	2	5	4	4	1	1	4	4	4	4	4	1	2	1	3	1	1	1	1	1	0	0	0	0	0	1	1
Urban	46	53.76712329	0	45.63182527	79.55281918	70.88580332	70.69596863	152	152	1.220039371	1	1	1	2	3	3	2	1	1	2	2	1	2	1	2	2	2	1	0	2	0	1	0	0	0	0	0	0	0	0
Urban	46	51.50684932	30.43902439	63.53354134	100	67.10067526	72.3901062	152	152	1.220039371	1	1	0	2	2	2	1	1	1	2	2	1	1	1	1	1	1	1	0	1	1	1	0	0	0	1	0	0	0	0
Urban	47	83.59589041	0	66.26365055	100	72.44409854	86.35531616	152	152	1.127421731	1	1	0	2	2	1	2	1	1	1	1	1	1	1	1	1	1	1	0	0	1	1	0	0	0	0	0	0	0	0
Urban	52	100	0	96.56786271	100	80.81511617	92.58241272	152	152	1.120805594	1	0	1	1	1	2	2	1	1	1	1	1	1	1	1	1	1	2	0	2	3	1	0	0	0	0	0	1	1	1
Urban	53	89.65753425	16.48780488	43.87675507	87.13545042	81.58237615	81.86813354	152	152	1.238492824	1	0	0	2	2	2	2	1	1	1	1	1	1	1	1	1	1	2	1	1	2	3	0	0	0	0	0	0	0	0
Urban	58	65.37671233	12.92682927	86.85647426	100	60.24774762	86.67582703	152	152	.7402455627	1	0	0	2	1	2	2	2	1	2	2	1	1	1	1	2	1	1	0	2	2	2	0	0	0	0	0	0	0	0
Urban	60	72.12328767	0	77.5351014	79.55281918	55.75788172	76.69413757	152	152	.6241671481	1	1	2	1	2	3	2	1	1	1	1	1	1	1	1	1	1	1	0	1	1	1	1	0	0	0	0	0	0	0
Urban	61	36.36986301	18.92682927	67.23868955	100	61.1846783	87.63735962	152	152	.7509123606	1	0	0	2	1	1	1	1	1	1	1	1	1	1	1	1	1	3	1	1	1	1	0	0	0	0	0	0	0	0
Urban	61	72.12328767	16.48780488	45.63182527	100	47.2070505	70.9249115	152	152	.6696028331	1	0	2	1	2	1	1	1	1	3	2	1	1	1	1	2	1	3	1	1	1	1	1	0	0	0	0	0	0	0
Urban	61	100	0	97.2698908	100	85.42269797	86.72161865	152	152	.5475284428	1	1	1	2	4	2	2	1	1	2	1	2	2	1	1	1	1	3	1	1	1	1	1	0	0	0	0	0	0	0
Urban	60	70.58219178	16.48780488	97.2698908	100	74.87962531	93.17765808	152	152	.562717568	1	1	0	2	1	2	2	2	1	2	2	2	1	2	1	2	1	2	1	1	1	1	0	0	0	0	0	0	0	0
Urban	61	84.93150685	0	74.96099844	100	62.99283131	98.80952454	152	152	.6752227972	1	0	0	2	1	1	1	1	1	1	2	1	1	1	1	1	1	1	0	0	1	1	0	0	0	0	0	0	0	0
Urban	60	100	0	97.2698908	100	50.27771058	87.68315125	152	152	.7917011138	1	0	0	2	1	2	2	1	1	1	2	1	1	1	1	1	1	1	0	1	0	2	0	0	0	1	0	0	0	1
Urban	62	66.54109589	0	81.39625585	100	59.27430316	87.77471924	152	152	.7021078198	1	0	0	2	1	1	1	1	1	1	1	1	1	1	1	1	1	2	0	0	1	2	0	0	0	0	0	0	0	0
Urban	62	75.30821918	0	97.2698908	100	58.44116699	77.38095093	152	152	.6111831039	1	0	0	2	2	1	2	1	1	1	2	2	2	1	1	1	1	1	0	1	1	1	1	0	0	0	0	0	0	0
Urban	61	44.17808219	0	45.55382215	32.43681141	48.05516687	68.86447144	152	152	.61202971	1	0	1	2	2	2	3	2	1	2	1	2	2	3	1	1	1	1	0	2	3	1	1	0	0	0	0	0	0	0
Urban	61	42.87671233	43.75609756	48.20592824	48.80103694	69.07847827	73.07691956	152	152	.7984920221	1	0	0	2	2	2	1	1	1	1	1	1	1	1	1	1	1	2	0	1	1	1	0	0	0	0	0	0	0	0
Urban	62	66.54109589	36.68292683	85.49141966	93.13026572	75.75567936	86.12637329	152	152	.7076973994	1	0	0	2	2	2	1	1	1	1	2	1	1	1	1	1	1	3	1	2	2	2	1	0	1	1	0	0	0	1
Urban	63	48.21917808	48.73170732	42.47269891	46.88917693	52.10096894	68.77288818	152	152	.6787499089	1	1	0	2	2	2	3	1	1	1	2	3	2	1	1	1	1	3	1	1	0	1	0	0	0	0	0	0	1	0
Urban	63	84.93150685	0	97.2698908	100	51.0843337	94.50549316	152	152	.8812324011	1	0	1	1	1	1	1	1	1	1	1	1	1	1	1	1	1	1	0	0	1	2	0	0	0	0	0	0	0	0
Urban	64	100	30.97560976	100	75.34024627	65.43635381	85.53113556	152	152	.7984920221	1	0	0	2	2	1	2	1	1	2	1	2	2	1	1	1	1	3	1	1	2	1	0	0	0	0	0	0	0	0
Urban	63	100	0	71.09984399	100	64.19328265	83.83699036	152	152	.6625114073	1	1	3	2	1	1	1	1	1	1	1	1	1	1	1	1	1	1	0	1	1	1	0	0	0	0	0	0	0	1
Urban	63	100	26.43902439	97.2698908	100	55.47641892	83.28754425	152	152	.8125184155	1	0	2	2	1	1	1	1	1	1	1	1	1	1	1	1	1	1	0	2	1	2	0	0	0	0	0	0	0	0
Urban	64	100	0	100	100	63.55672841	69.04762268	152	152	.7089319364	1	0	0	2	1	4	4	1	1	1	1	1	1	1	1	1	1	3	1	1	2	3	0	0	0	0	0	0	0	0
Urban	64	100	24.82926829	66.34165367	75.34024627	64.22923334	86.30952454	152	152	.746595105	1	0	0	2	2	1	2	1	1	1	1	1	1	1	1	1	1	3	1	1	0	2	0	0	0	0	1	0	0	0
Urban	65	89.65753425	12.92682927	77.925117	100	63.73992887	93.0402832	152	152	.6010292552	1	0	0	2	1	1	1	1	1	1	1	1	1	1	1	1	1	2	1	1	1	1	0	0	0	0	0	0	0	0
Urban	65	59.34931507	22.7804878	54.36817473	52.36552171	65.60715065	74.54212189	152	152	.7944912087	1	0	0	1	2	1	1	1	1	1	1	1	1	1	1	1	1	2	1	2	2	1	0	0	0	0	0	0	0	0
Urban	65	38.63013699	12.92682927	57.60530421	100	70.18371235	94.2307663	152	152	.6126446331	1	1	0	2	2	2	1	1	1	1	1	1	1	1	1	1	1	2	0	1	1	1	1	0	0	0	0	0	0	0
Urban	65	27.9109589	22.7804878	97.2698908	100	45.9964682	71.19963837	152	152	.7192715247	1	0	0	1	3	1	2	1	1	2	1	2	1	1	1	1	1	3	1	0	1	2	0	0	0	0	0	0	0	0
Urban	65	69.04109589	33.95121951	86.85647426	93.13026572	60.02358038	79.89926147	152	152	.592478387	1	1	2	2	2	2	1	1	1	1	1	1	1	1	1	1	1	1	0	1	1	2	0	0	0	0	0	0	0	1
Urban	65	33.56164384	0	37.28549142	56.4808814	74.17003348	66.75823975	152	152	.6398139208	1	0	0	2	2	2	2	1	1	1	1	1	3	1	1	1	1	2	0	1	0	2	1	0	0	0	0	0	0	0
Urban	66	100	49.6097561	100	100	63.76946459	90.1098938	152	152	.5855100226	1	0	1	2	1	1	1	1	1	1	1	1	1	1	1	1	1	2	0	1	1	1	1	0	0	0	0	0	0	1
Urban	65	71.78082192	18.92682927	100	93.13026572	71.93864271	81.6849823	152	152	.6126119609	1	1	0	2	1	1	1	1	1	1	1	1	1	1	1	1	1	1	0	2	1	2	0	0	0	0	0	0	0	1
Urban	65	58.01369863	50.19512195	69.34477379	100	74.28227323	78.93772888	152	152	.6274442328	1	1	0	1	2	2	2	1	1	2	2	2	1	3	1	1	1	2	1	0	1	1	1	0	1	0	0	0	1	1
Urban	67	33.56164384	0	56.74726989	52.36552171	56.77296204	75.82417297	152	152	.7302601177	1	0	1	2	2	3	2	2	1	2	2	3	2	1	1	1	1	2	0	1	1	1	1	0	0	0	0	0	0	1
Urban	67	53.76712329	33.95121951	30.14820593	49.02786779	54.11617088	71.15384674	152	152	.6043790492	1	0	3	2	2	1	2	2	1	1	1	1	2	1	1	1	1	2	1	1	1	2	0	1	0	1	0	0	1	1
Urban	67	35.20547945	17.6097561	67.23868955	100	76.54349586	92.58241272	152	152	.5788733676	1	1	2	2	2	1	1	1	1	1	1	1	1	1	1	1	1	1	0	2	1	1	1	0	0	0	0	0	0	0
Urban	67	84.93150685	33.95121951	34.08736349	71.09526896	66.49598744	86.95054626	152	152	.5740146544	1	1	0	2	2	1	1	1	1	1	1	1	1	1	1	1	1	2	1	1	1	2	0	0	0	0	0	1	0	1
Urban	66	69.04109589	16.48780488	68.09672387	68.85936487	45.85649475	77.38095093	152	152	.6366283942	1	1	3	2	1	2	1	1	1	1	1	1	1	1	1	1	1	1	0	1	1	1	0	0	0	0	0	0	0	0
Urban	67	74.62328767	16.24390244	60.99843994	68.63253402	65.20175694	74.54212189	152	152	.5732634284	1	1	3	2	2	2	2	2	1	2	2	3	2	1	1	1	1	1	0	1	2	1	0	0	0	0	0	0	0	0
Urban	67	100	21.51219512	72.93291732	68.63253402	72.77810378	77.47253418	152	152	.8466950137	1	0	0	2	1	1	2	2	1	2	1	1	1	1	1	2	1	1	0	0	1	1	0	0	0	0	0	1	0	0
Urban	68	100	38.34146341	63.53354134	54.30978613	44.51281822	74.72528076	2	648	.6380202377	1	1	3	2	2	2	2	2	1	2	2	1	1	1	1	1	2	2	1	2	1	2	0	0	0	0	0	0	0	0
Urban	68	100	0	45.63182527	75.34024627	26.25975662	56.272892	152	152	.7160459359	1	1	2	2	2	4	4	3	1	1	1	2	4	4	1	2	1	3	1	1	0	2	1	0	0	1	0	0	1	1
Urban	69	68.15068493	16.48780488	52.18408736	79.55281918	62.35379009	84.66117096	152	152	.5923139444	1	1	1	2	1	2	2	1	1	1	1	1	1	2	1	1	1	2	0	1	2	2	1	0	0	0	0	1	0	0
Urban	69	53.76712329	30.43902439	26.20904836	50.22683085	43.63803554	48.07692337	152	152	.7944912087	1	0	0	1	2	4	4	1	1	1	1	2	2	1	1	3	3	1	1	2	2	2	1	0	0	0	1	1	0	1
Urban	69	60.17123288	24.92682927	71.09984399	72.71548931	57.82301867	90.20146179	152	152	.7197568868	1	1	2	1	1	2	2	2	1	1	1	1	1	1	1	2	2	1	0	1	2	2	0	0	0	0	0	0	0	0
Urban	69	84.93150685	50.73170732	41.61466459	100	62.36313159	82.14285278	152	152	.5513333619	1	1	2	2	2	1	1	1	1	1	1	1	1	1	1	1	1	1	0	0	1	1	1	0	0	0	0	0	0	0
Urban	70	100	26.43902439	97.2698908	100	49.71338839	78.84615326	152	152	.7125253171	1	1	2	1	2	2	1	1	1	1	1	1	1	1	1	1	1	2	0	1	1	1	1	0	0	0	0	0	0	0
Urban	70	78.15068493	0	97.2698908	100	76.40598209	88.27838135	152	152	.7197568868	1	1	0	1	2	3	1	2	1	1	1	1	1	1	1	1	1	1	0	1	1	1	0	0	0	0	0	0	0	0
Urban	71	65.37671233	16.48780488	81.27925117	79.55281918	71.93976147	81.31867981	152	152	.6597765432	1	0	0	2	2	1	1	1	1	1	1	1	1	1	1	1	1	3	1	1	1	1	1	0	0	0	1	0	0	1
Urban	70	60.17123288	18.92682927	100	70.67401167	68.14413549	61.81318665	152	152	.5685517216	1	1	1	2	3	1	3	2	3	4	3	3	3	3	2	1	2	1	0	0	0	1	0	0	0	0	0	0	1	0
Urban	71	62.80821918	16.24390244	49.53198128	80.1036941	63.25112593	74.26739502	152	152	.6743205965	1	1	0	2	1	2	2	2	1	1	1	2	1	1	1	2	1	2	0	1	0	1	0	0	0	0	0	0	0	1
Urban	72	89.65753425	0	51.83307332	68.5353208	61.12262246	92.4450531	152	152	.6507165911	1	0	0	2	2	1	1	1	1	1	1	1	2	1	1	3	3	1	0	1	3	2	0	1	0	0	1	0	1	0
Urban	72	60.17123288	12.92682927	74.96099844	100	62.94695715	77.51831055	152	152	.626459502	1	1	0	2	4	2	3	2	1	1	1	3	3	1	1	1	1	1	0	1	0	2	1	0	0	0	0	0	0	0
Urban	71	100	31.07317073	84.43837754	100	50.60818991	73.5348053	152	152	.5165291896	1	1	1	2	3	2	2	1	1	2	1	3	3	1	1	2	2	3	1	2	1	1	0	0	0	0	0	0	0	1
Urban	73	89.65753425	0	86.85647426	100	47.42202675	88.64468384	152	152	.708954072	1	1	2	2	2	1	1	1	1	1	1	1	2	1	1	1	1	2	1	1	1	1	0	0	0	0	0	1	0	1
Urban	73	62.80821918	0	61.89547582	100	59.682551	69.2307663	152	152	.6616923599	1	0	0	2	3	2	1	2	1	2	1	3	3	1	1	4	2	1	0	2	1	2	1	0	1	0	1	1	0	1
Urban	72	34.31506849	0	63.61154446	79.55281918	51.25248148	74.54212189	152	152	.6743205965	1	1	0	1	2	1	2	1	1	1	1	1	1	1	1	1	1	2	1	2	0	2	1	0	0	0	1	0	0	0
Urban	74	59.52054795	0	72.62090484	100	79.87146842	98.07691956	152	152	.5623540365	1	0	0	2	2	1	1	1	1	1	1	2	1	1	1	1	1	2	0	0	1	1	0	0	0	0	0	0	0	1
Urban	74	40.17123288	33.95121951	11.4274571	35.77446533	53.2669018	53.38827896	152	152	.5886433435	1	1	2	1	4	4	2	2	2	2	2	2	2	3	3	2	1	3	1	1	0	2	1	0	1	1	0	0	0	1
Urban	75	60.17123288	0	49.2199688	70.67401167	44.02648844	80.26556396	152	152	.7585015553	1	1	2	2	1	2	2	1	1	1	1	2	2	1	1	1	1	1	0	2	1	2	1	0	0	0	1	0	0	0
Urban	74	72.15753425	0	97.2698908	87.62151653	74.01036803	69.50549316	152	152	.5920171955	1	1	0	2	4	1	2	4	1	1	1	1	2	1	1	1	1	2	0	0	1	1	0	1	0	0	0	0	0	1
Urban	75	89.65753425	16.24390244	61.15444618	100	56.44982166	78.93772888	152	152	.9419364615	1	1	3	1	2	2	2	1	1	1	1	1	1	1	1	1	1	2	0	0	0	1	1	0	0	0	0	0	0	0
Urban	78	50.75342466	49.6097561	71.95787832	79.55281918	58.25776111	91.62088013	152	152	.7922287335	1	0	0	2	1	1	1	1	1	1	1	1	1	1	1	1	1	1	0	1	1	2	0	0	1	0	0	0	0	1
Urban	80	32.73972603	0	61.85647426	50.12961763	54.46216653	68.49816895	152	152	.5219846907	1	0	0	2	1	2	1	1	1	1	2	2	2	1	1	1	1	3	1	1	1	2	0	0	1	0	0	0	0	1
Urban	80	42.73972603	16.48780488	63.53354134	100	70.9857257	73.99266815	152	152	.3633808177	1	1	3	2	5	4	4	2	1	3	2	2	3	1	1	2	2	1	0	1	1	1	1	0	0	0	0	0	0	0
Urban	80	68.15068493	29.85365854	78.62714509	80.1036941	62.74784301	79.89926147	152	152	.4857343926	1	1	2	2	2	1	1	3	1	1	1	1	1	1	3	1	1	1	0	2	0	1	0	0	0	0	0	0	0	0
Urban	80	50.75342466	0	44.81279251	48.80103694	50.96740952	71.42857361	152	152	.449571871	1	0	0	2	3	2	2	1	1	1	1	2	2	1	1	1	1	3	1	1	0	1	0	0	0	0	0	0	0	0
Urban	81	65.37671233	0	43.91575663	80.1036941	28.91390244	58.4249115	152	152	.523894744	1	1	0	1	3	2	2	3	1	1	2	1	2	2	1	2	1	1	1	1	0	1	1	0	0	0	0	0	0	0
Urban	82	43.49315068	39.07317073	61.50546022	29.6500324	59.14417082	73.07691956	152	152	.4236042551	1	1	0	2	3	3	2	2	1	1	1	2	2	2	2	2	1	3	1	0	1	1	1	0	0	0	0	0	0	0
Urban	82	53.11643836	0	48.32293292	100	48.91199096	73.5348053	152	152	.3266633087	1	1	3	2	2	1	2	2	1	1	1	4	4	1	1	2	2	3	1	1	2	2	1	0	0	0	0	0	1	1
Urban	83	47.26027397	28.48780488	44.77379095	83.3441348	70.40776976	67.85714722	152	152	.4332357372	1	0	0	1	2	2	2	2	1	3	2	2	2	1	1	1	1	2	0	1	0	1	1	0	0	0	0	0	0	0
Urban	84	80.58219178	0	76.40405616	93.13026572	58.72651778	76.19047546	152	152	.5590639091	1	1	3	2	2	3	1	2	1	1	1	1	2	1	1	1	1	2	1	1	1	1	0	0	0	1	0	0	0	1
Urban	85	100	31.6097561	38.26053042	100	65.85473788	94.04762268	152	152	.523894744	1	1	1	2	2	1	1	1	1	1	2	1	1	1	1	1	1	2	1	0	0	1	0	0	0	0	0	0	0	1
Urban	85	64.07534247	24.92682927	56.74726989	52.07388205	41.09253843	72.61904907	152	152	.4676205194	1	1	3	1	2	3	3	2	1	1	1	1	2	1	1	1	1	2	0	0	0	1	1	1	0	0	0	0	0	1
Urban	86	78.76712329	18.92682927	58.61934477	90.95917045	68.98891028	88.59889984	152	152	.5951168377	1	1	3	1	2	3	1	2	1	2	1	1	1	1	1	1	1	1	0	0	0	1	1	0	0	0	0	0	0	1
Urban	91	79.69178082	0	71.25585023	79.55281918	68.72809934	70.23809814	152	152	.3554055039	1	1	2	1	1	3	2	3	2	1	1	1	2	1	1	1	1	2	1	0	1	1	1	1	0	0	0	0	0	1
Urban	43	9.760273973	0	100	93.13026572	69.69272063	87.31684875	153	153	1.34303597	1	1	1	2	1	2	2	1	1	2	1	1	1	1	1	1	1	3	1	1	1	3	0	0	0	0	0	0	0	1
Urban	44	54.41780822	30.63414634	61.50546022	90.95917045	72.64803017	88.3699646	153	153	1.529383822	1	0	0	2	1	1	1	1	1	1	2	1	1	1	1	1	1	2	0	0	1	1	1	0	0	0	0	0	0	0
Urban	45	53.76712329	0	56.74726989	90.95917045	61.90061615	76.4651947	153	153	1.249807232	1	1	0	2	1	1	2	2	1	2	2	2	2	1	1	1	1	2	0	1	1	2	0	0	0	0	0	0	1	0
Urban	51	64.65753425	33.95121951	89.7425897	93.13026572	69.35899569	99.03845978	153	153	.5367574505	1	1	0	2	3	1	1	1	1	1	1	1	1	1	1	1	1	1	0	1	2	1	0	0	0	0	0	0	0	0
Urban	52	78.35616438	0	57.60530421	100	64.63812762	70.00915527	153	153	.6507014241	1	1	1	2	1	2	2	2	1	2	1	1	1	1	1	1	1	3	1	2	1	2	0	0	0	0	0	0	0	0
Urban	56	68.97260274	24.92682927	57.60530421	100	81.5851482	80.21977997	153	153	.6445120184	1	1	0	2	2	2	2	1	1	2	1	2	2	1	1	1	1	2	1	1	1	1	1	0	0	0	0	0	0	0
Urban	58	38.28767123	31.07317073	97.2698908	100	72.58379388	76.37362671	153	153	.702613534	1	1	2	2	3	1	2	1	1	1	2	2	1	1	1	1	1	1	0	0	1	1	1	0	0	0	0	0	0	0
Urban	61	53.11643836	28.87804878	77.925117	100	53.42042896	72.3901062	153	153	.5135754303	1	1	0	2	2	3	3	1	1	2	2	2	3	1	1	1	1	2	1	0	1	3	1	0	0	0	0	0	0	0
Urban	60	100	0	81.12324493	100	60.89566212	92.94872284	153	153	.8125184155	1	0	0	2	1	1	1	1	1	1	1	1	1	1	1	1	1	2	0	2	0	1	0	0	0	0	0	0	0	0
Urban	61	61.43835616	0	86.85647426	100	52.06958746	80.40293121	153	153	.5656457741	1	1	3	2	1	2	1	1	1	1	1	1	1	1	1	1	1	1	0	1	2	1	0	0	0	0	0	0	0	0
Urban	62	18.45890411	42.68292683	66.34165367	93.13026572	42.49425228	45.69596863	153	153	.6396362036	1	1	0	2	2	3	1	2	2	2	2	2	2	1	1	1	1	3	1	1	1	1	0	0	0	1	0	0	0	1
Urban	62	56.23287671	0	56.74726989	80.1036941	54.38355718	64.74359131	153	153	.7556454313	1	0	2	2	1	2	1	1	1	1	1	1	1	1	1	1	1	2	0	1	1	2	0	0	0	0	0	0	0	0
Urban	63	59.04109589	3.804878049	22.50390016	93.13026572	43.080173	33.51648331	153	153	.7233882871	1	0	2	2	5	4	1	4	4	4	4	4	4	4	4	1	1	2	0	1	1	2	0	1	1	1	0	0	1	1
Urban	63	54.17808219	18.92682927	54.36817473	80.1036941	59.74120743	65.43040466	153	153	.7878958314	1	0	0	2	2	1	1	1	1	1	1	1	1	1	1	1	1	1	0	1	1	1	0	0	0	0	0	0	0	1
Urban	64	89.65753425	26.43902439	97.2698908	100	51.984995	75.45787811	153	153	.8695382247	1	0	1	1	2	1	2	2	1	2	1	1	2	1	1	1	1	3	1	1	2	2	0	0	0	1	0	0	1	1
Urban	65	56.91780822	0	71.25585023	73.65521711	50.63192281	79.30403137	153	153	.71018155	1	1	0	1	2	2	1	2	1	1	2	2	1	1	1	2	2	3	1	1	0	2	0	0	0	1	0	1	0	1
Urban	66	75.03424658	35.85365854	86.85647426	100	56.05874264	89.10256958	153	153	.5822572418	1	1	2	2	1	2	1	1	1	1	1	1	1	1	1	1	1	1	0	0	1	1	0	0	0	0	0	0	0	0
Urban	65	17.02054795	44.29268293	33.77535101	63.93389501	56.09811776	60.98900986	153	153	.6235011828	1	1	3	2	2	4	4	3	1	4	4	4	3	3	1	1	1	2	1	2	0	2	1	0	0	0	0	0	1	1
Urban	65	65.37671233	0	67.23868955	100	67.61931073	78.57142639	153	153	.6067556426	1	0	0	2	1	1	1	1	1	1	1	1	1	1	1	1	1	3	1	1	2	2	0	0	0	0	0	0	0	0
Urban	69	89.65753425	0	57.60530421	56.67530784	63.39610617	69.41392517	153	153	.659775161	1	1	0	2	2	2	1	2	1	2	2	2	2	1	1	1	1	2	1	1	1	1	0	1	1	0	0	0	0	1
Urban	69	89.65753425	0	97.2698908	100	72.69741826	94.73443604	153	153	.6199479065	1	1	0	1	1	1	2	2	1	1	1	1	1	1	1	1	1	2	0	0	0	1	1	0	0	0	0	0	0	0
Urban	71	72.12328767	0	55.96723869	100	68.63217237	86.21794891	153	153	.5454542868	1	1	0	2	3	1	2	2	1	2	2	2	2	2	1	1	1	3	1	0	1	1	0	0	0	0	0	0	0	0
Urban	75	45.99315068	0	67.23868955	100	69.6421868	75.45787811	3	726	.6611373992	1	0	3	2	3	4	4	1	1	3	3	3	2	1	1	1	1	1	0	1	0	1	1	0	0	0	0	1	0	1
Urban	76	72.02054795	24.92682927	72.54290172	20.51198963	57.44750179	61.26373291	153	153	.7431257076	1	0	0	1	4	3	2	2	1	2	2	3	3	1	1	1	1	1	0	0	1	1	1	0	0	0	0	0	0	0
Urban	76	89.65753425	0	46.56786271	93.13026572	67.08046677	67.71977997	153	153	1.010438993	1	1	0	1	4	4	4	4	1	1	1	2	1	1	1	1	1	2	1	0	0	1	1	0	0	1	0	0	1	1
Urban	78	100	0	97.2698908	100	85.04689225	90.93406677	153	153	.5854028493	1	0	0	2	2	1	1	2	1	1	1	1	1	1	1	1	1	2	1	0	1	2	1	0	0	1	0	0	0	0
Urban	80	65.37671233	33.95121951	42.47269891	69.05379132	44.87381484	57.69230652	153	153	.4277547043	1	1	1	1	3	3	2	1	1	2	1	3	2	1	1	1	1	3	1	1	1	2	1	0	0	0	0	0	0	1
Urban	80	53.76712329	29.80487805	36.11544462	93.13026572	63.48058455	69.50549316	153	153	.4578802299	1	0	0	2	2	2	1	1	1	1	1	1	3	1	1	2	1	2	0	1	0	1	0	0	1	0	0	0	0	1
Urban	82	47.26027397	0	57.60530421	100	62.73458919	74.77106476	153	153	.4031616815	1	0	0	2	2	1	2	2	1	2	1	1	1	1	2	1	2	2	1	1	1	1	0	0	0	0	0	0	0	0
Urban	84	37.73972603	20.97560976	85.49141966	100	72.09712212	78.11355591	153	153	.4614055665	1	1	3	2	1	1	2	1	1	1	1	1	1	1	2	1	1	3	1	0	0	2	0	0	0	1	0	0	0	1
Urban	40	68.15068493	16.24390244	72.42589704	65.16526248	63.92104163	69.32234192	1	162	1.594979577	1	1	0	2	1	3	3	1	2	3	3	1	2	1	1	1	1	1	0	0	1	2	0	0	0	0	0	0	1	0
Urban	42	65.37671233	29.85365854	66.34165367	93.13026572	69.84413799	94.96336365	1	162	1.925013285	1	1	0	2	2	1	2	1	1	1	1	2	1	1	1	1	1	1	1	1	0	1	0	0	0	0	0	0	0	1
Rural	62	62.29452055	0	57.60530421	93.13026572	39.05575943	78.34249878	1	162	.7430533561	1	1	0	2	2	1	2	1	1	1	1	1	1	1	1	2	1	2	0	0	0	1	1	0	0	0	0	0	0	0
Urban	67	44.79452055	16.48780488	57.60530421	79.45560596	50.88285063	79.44139099	1	162	.6604146465	1	1	0	2	2	2	1	1	1	1	2	2	1	1	1	1	1	2	1	0	0	2	1	0	0	0	0	0	0	1
Urban	66	80.58219178	0	89.7425897	52.36552171	56.85604069	78.84615326	1	162	.7265966416	1	1	0	1	3	1	1	2	2	1	1	1	1	1	2	1	1	3	1	1	0	1	1	0	0	0	0	0	0	1
Urban	74	50.06849315	0	57.60530421	80.1036941	57.13442991	94.50549316	1	162	.6962939707	1	1	1	1	1	1	1	2	1	1	1	1	1	2	2	1	1	1	0	0	1	1	1	0	0	0	0	0	0	0
Urban	76	56.23287671	36.68292683	54.29017161	93.13026572	43.22739055	68.04029083	1	162	.7778182564	1	0	0	1	3	1	2	4	1	2	1	2	1	1	1	1	1	2	0	1	0	2	0	1	0	0	0	1	1	0
Rural	82	60.17123288	0	57.60530421	80.1036941	45.94014985	75	1	162	.4769252975	1	0	0	2	1	4	1	3	1	1	1	1	1	2	1	2	1	1	0	1	1	1	0	0	1	0	0	0	0	1
Urban	67	60.51369863	0	100	76.02073882	67.85944761	80.72344208	1	176	.7469253928	1	0	0	2	1	1	1	1	1	1	1	1	1	1	1	1	1	3	1	0	1	2	0	0	0	1	0	0	0	1
Urban	74	89.65753425	31.07317073	100	66.46143876	73.71911476	78.43406677	1	176	.6892981384	1	1	0	2	4	1	1	1	1	1	1	3	3	1	1	1	1	3	1	0	1	3	1	0	0	0	0	0	0	0
Urban	81	11.54109589	0	100	100	52.02280578	80.95237732	1	176	.3753369517	1	1	0	2	2	2	2	1	1	1	1	1	1	1	1	1	1	3	1	0	0	2	1	0	1	0	0	0	0	1
Urban	61	60.30821918	0	100	100	83.3567109	74.54212189	1	219	.7430533561	1	1	0	2	1	2	2	1	1	1	1	1	1	1	2	1	1	2	1	2	0	2	0	0	0	0	0	0	1	0
Urban	67	100	0	89.7425897	100	60.64725583	71.88644409	1	219	.7281048453	1	0	0	1	2	1	2	2	1	1	1	1	1	1	1	3	2	3	1	2	0	3	1	0	1	0	0	1	0	1
Urban	74	65.17123288	0	100	93.13026572	73.45928209	75	1	219	.5886417681	1	0	1	2	2	1	2	1	1	1	1	1	1	1	1	1	1	3	1	1	1	1	1	0	0	0	0	0	0	0
Urban	80	68.15068493	0	46.17784711	57.80946209	51.49094898	72.25274658	1	219	.3741296674	1	0	0	2	2	2	2	1	1	2	2	2	4	1	1	2	2	2	1	1	1	3	0	0	0	1	0	0	0	1
Urban	81	100	0	100	79.55281918	57.41820041	75	1	219	.7898746157	1	1	3	1	2	2	2	1	1	1	1	1	1	1	1	2	2	3	1	0	0	2	0	0	0	0	0	0	0	0
Urban	83	70.4109589	0	89.7425897	70.67401167	69.89302621	73.35164642	1	219	.4919187925	1	0	3	1	1	4	2	2	1	1	1	1	1	1	1	1	1	2	1	0	0	2	1	0	0	0	0	0	0	1
Urban	40	48.59589041	12.92682927	84.43837754	37.81594297	52.10494376	59.56959534	270	270	2.20340973	1	0	1	2	2	1	2	1	1	2	2	1	2	1	1	1	1	2	0	1	0	1	0	0	0	0	0	0	0	0
Urban	61	35.20547945	0	37.36349454	80.1036941	65.27581357	80.03662872	270	270	.7308893833	1	1	0	2	1	2	1	1	1	1	1	1	1	1	1	1	1	3	1	1	1	2	1	0	0	1	0	0	1	1
Urban	62	100	0	97.2698908	95.00972132	70.35593722	95.19230652	270	270	.7585616491	1	0	1	2	1	1	1	1	1	1	1	1	1	1	1	1	1	2	1	0	0	2	0	0	0	0	0	0	0	1
Urban	69	100	12.92682927	60.99843994	95.00972132	77.45504661	82.14285278	270	270	.6793229493	1	1	0	2	2	2	2	2	1	2	2	2	2	1	1	1	1	3	0	1	1	2	1	0	0	0	0	0	1	1
Urban	68	64.07534247	12.92682927	77.925117	31.9507453	63.56246955	79.30403137	270	270	.7312227765	1	1	0	2	2	3	2	2	1	2	2	2	2	1	1	1	1	2	1	1	1	1	0	0	0	0	0	0	1	0
Urban	73	100	0	67.23868955	95.00972132	73.78921428	79.30403137	270	270	.6647894546	1	0	0	2	1	1	1	1	1	1	1	1	1	1	1	1	1	2	0	1	1	2	0	0	0	0	0	0	0	0
Urban	29	83.59589041	0	100	100	58.8187909	79.0750885	305	305	1.620123459	1	1	1	2	1	1	1	1	1	1	1	1	1	1	1	1	1	2	0	2	1	1	0	0	0	0	0	0	0	0
Urban	58	70.4109589	12.92682927	57.60530421	49.02786779	66.94305523	85.48535156	305	305	.6411993635	1	1	0	1	3	4	4	1	1	1	1	1	3	2	1	2	1	3	1	1	0	2	1	0	0	1	0	0	0	1
Urban	59	25.20547945	0	97.2698908	66.39662994	52.3698028	73.80952454	305	305	.6908198614	1	1	0	2	4	1	1	1	1	1	1	2	2	1	1	1	1	3	1	0	1	1	1	0	0	0	0	1	0	0
Urban	63	70.85616438	0	100	85.38561244	76.36575226	88.59889984	305	305	.6115072241	1	1	0	2	4	4	4	1	1	1	4	4	4	1	1	1	1	2	1	1	0	3	1	0	0	0	0	0	0	0
Urban	68	31.02739726	0	67.23868955	85.12637719	42.02014282	80.95237732	305	305	.6250793266	1	1	3	2	2	3	2	1	1	1	2	1	1	1	1	1	1	2	0	2	2	3	0	0	0	0	0	0	1	0
Urban	70	89.65753425	0	89.7425897	64.54957874	68.43956807	90.29304504	305	305	.7066997863	1	1	0	1	1	2	1	1	1	1	1	1	1	1	1	1	1	1	0	0	1	2	0	0	0	0	0	0	0	0
Urban	78	59.31506849	12.92682927	42.78471139	49.02786779	49.58847437	65.20146179	305	305	.8748244884	1	0	1	1	1	1	2	4	2	3	1	1	1	1	1	4	3	2	0	0	0	2	1	1	0	0	0	0	0	0
Urban	81	74.62328767	12.92682927	70.43681747	95.00972132	73.62121422	90.29304504	305	305	.3932117417	1	0	0	2	2	1	1	2	1	1	1	1	1	1	1	1	1	2	0	1	1	3	1	0	1	0	0	0	0	1
Urban	95	70.4109589	38.34146341	32.21528861	75.0162022	68.66158365	71.88644409	305	305	.2550383161	1	0	3	1	1	2	2	4	1	1	1	2	1	1	2	3	2	1	0	0	0	2	0	0	1	1	0	0	0	1
Rural	61	98.45890411	0	100	100	68.60902268	73.35164642	1	338	.771186163	1	0	0	2	2	1	1	1	1	1	1	1	1	1	1	1	1	2	0	1	1	2	1	0	0	0	0	0	1	0
Urban	75	71.13013699	18.92682927	100	93.13026572	76.00774121	91.75823975	1	338	.7676678767	1	0	0	2	2	1	1	1	1	1	1	1	1	1	1	1	1	3	1	0	1	3	1	0	0	0	0	1	0	0
Urban	88	62.29452055	0	100	100	67.14156208	75	1	338	.4829944021	1	1	3	1	3	3	1	1	1	1	1	1	2	1	1	1	1	2	1	0	0	2	1	1	1	0	0	0	0	0
Urban	88	89.65753425	0	100	100	61.31985056	75	1	338	.4829944021	1	1	3	1	1	3	2	2	1	2	1	2	2	1	1	2	2	2	1	0	0	3	1	0	0	0	0	0	0	0
Urban	32	55.65068493	0	68.09672387	100	74.89660013	95.69596863	1	426	3.777118114	1	0	0	2	1	1	1	1	1	1	1	1	1	1	1	1	1	1	0	1	1	1	0	0	0	0	0	0	0	0
Urban	62	50.75342466	0	89.7425897	100	79.66428593	79.53297424	1	426	.7754723388	1	0	0	2	1	1	2	2	1	1	1	1	1	1	1	1	1	1	0	0	1	1	0	0	0	1	0	0	0	0
Urban	63	89.65753425	0	100	93.13026572	73.57436899	77.3351593	1	426	.6138005736	1	0	0	2	2	1	1	1	1	1	1	1	1	1	1	1	1	3	1	2	1	2	1	0	0	0	0	0	0	1
Urban	64	100	0	100	20.28515878	67.02761763	75.04579163	1	426	.6579685701	1	1	0	2	1	2	1	1	1	1	1	1	1	1	1	1	1	2	1	2	1	2	0	0	0	0	0	0	0	1
Urban	64	100	0	100	93.13026572	67.34632567	72.84798431	1	426	.8100381832	1	1	0	1	1	1	1	1	1	1	1	1	1	1	1	1	1	3	1	1	1	3	1	0	0	0	0	0	0	0
Urban	67	68.15068493	0	88.3775351	100	68.08988871	86.08058929	1	426	.6977200341	1	1	2	1	2	1	1	2	1	1	1	1	1	1	1	2	2	3	1	2	0	2	0	0	0	1	0	0	0	1
Urban	74	89.65753425	0	100	100	69.69265317	67.12454224	1	426	.5754779983	1	1	2	2	2	1	1	1	1	1	1	1	1	1	1	2	1	3	1	0	0	3	1	0	0	1	0	0	0	1
Rural	44	40.30821918	24.92682927	68.09672387	100	58.05736032	94.50549316	1	470	1.40539763	1	1	1	2	2	2	2	1	1	1	1	1	1	1	1	1	1	2	1	1	1	1	0	0	0	0	0	0	0	1
Urban	46	9.760273973	31.07317073	78.66614665	100	62.35779159	76.92308044	1	470	1.226222744	1	1	0	2	1	1	1	1	1	1	1	1	1	1	1	1	1	2	1	0	1	3	0	0	0	0	0	0	0	0
Urban	51	70.4109589	0	97.2698908	80.1036941	58.80096483	91.0256424	1	470	.6881515348	1	1	0	2	3	1	1	1	1	1	1	1	1	1	1	1	1	3	1	0	1	2	1	0	0	0	1	0	0	0
Urban	67	63.76712329	31.07317073	100	64.54957874	78.71754824	80.95237732	1	470	.6697860336	1	1	0	1	1	1	1	1	1	1	1	1	1	1	1	1	1	2	0	1	0	2	0	0	0	0	0	0	0	1
Urban	70	76.64383562	0	100	64.54957874	69.31970846	79.0293045	1	470	.6906287173	1	1	1	1	1	1	1	1	1	1	1	1	1	1	1	1	1	2	0	0	0	1	1	0	0	0	0	0	0	0
Urban	72	89.65753425	0	89.7425897	93.13026572	43.31691838	74.54212189	1	470	.8139896116	1	1	0	1	1	1	1	1	1	1	1	1	1	1	1	2	1	3	1	0	1	2	0	1	0	0	0	0	0	1
Urban	76	83.86986301	0	100	93.13026572	62.75966878	82.14285278	1	470	.8102472495	1	1	3	1	1	1	1	1	1	1	1	1	1	1	1	1	1	2	0	0	0	2	0	0	0	0	0	0	0	1
Urban	32	60.17123288	24.92682927	85.49141966	100	61.88486594	84.93589783	1	550	2.022242594	1	1	1	2	2	1	2	1	1	1	1	1	1	1	1	1	1	1	0	1	2	2	0	0	0	0	0	0	0	1
Urban	56	44.65753425	39.07317073	44.77379095	75.34024627	73.3738328	60.25640869	1	550	.9764918111	1	0	0	2	1	1	2	1	1	1	1	1	1	3	3	1	1	2	1	2	1	2	0	0	0	0	0	0	0	0
Rural	56	50.75342466	0	57.60530421	93.13026572	66.78822206	94.50549316	1	550	.681941549	1	0	0	2	2	1	1	1	1	1	1	1	1	1	1	1	1	3	1	1	1	1	1	0	0	0	0	0	0	0
Urban	57	72.15753425	0	97.2698908	100	61.32162609	78.38827515	1	550	.8177531242	1	0	0	2	1	1	1	1	1	2	3	3	3	1	1	1	1	3	1	1	2	2	1	0	0	0	0	1	0	0
Urban	64	72.12328767	22.7804878	57.60530421	90.95917045	65.62622668	89.74359131	1	550	.8247924405	1	0	3	2	2	2	2	1	2	1	1	1	1	1	1	1	1	1	0	1	2	1	0	0	0	0	0	0	0	1
Rural	71	51.40410959	0	85.49141966	100	58.73050659	81.82234192	1	550	.6720066735	1	0	0	2	2	1	1	1	1	1	1	1	1	1	1	1	1	1	0	1	1	1	0	0	0	0	0	0	0	1
Urban	73	28.49315068	0	37.83151326	37.71872975	52.15834831	74.54212189	1	637	.8139896116	1	1	3	1	2	3	3	4	1	1	3	1	1	1	1	3	1	1	0	1	0	2	0	0	0	1	0	0	0	0
Urban	61	89.65753425	16.48780488	100	100	67.59889893	80.8608017	1	696	.592097488	1	1	0	2	2	2	3	1	1	1	2	3	2	1	1	2	2	1	0	0	1	2	0	0	0	0	0	0	0	1
Urban	63	40.17123288	0	97.2698908	100	55.11135319	70.51281738	1	696	.9879647244	1	0	2	2	2	1	1	1	1	1	1	1	1	1	1	1	1	2	0	2	2	3	0	1	0	0	0	0	0	1
Urban	63	89.65753425	0	79.52418097	85.38561244	70.21988585	73.07691956	1	696	.7910317768	1	0	0	1	3	3	2	1	1	1	1	1	1	1	1	2	1	3	1	1	2	3	1	0	1	1	0	0	0	0
Urban	70	78.76712329	0	100	100	62.08675309	100	1	696	.7687991347	1	0	0	2	1	1	1	1	1	1	1	1	1	1	1	1	1	1	0	1	1	1	1	0	0	1	0	0	0	0
Urban	72	100	0	100	100	57.78719276	81.18132019	1	696	.6720066735	1	0	0	2	2	1	1	1	1	2	1	1	1	1	1	1	1	1	0	1	1	1	0	0	0	0	0	0	0	0
Urban	73	50.06849315	0	89.7425897	93.13026572	63.66906544	74.54212189	1	696	.6179417341	1	0	0	1	2	1	1	1	1	1	1	1	1	1	1	2	1	2	0	0	1	1	1	0	0	0	0	0	0	1
Urban	73	84.93150685	0	100	100	44.15145612	82.14285278	1	696	.5887768942	1	1	3	2	2	3	2	1	1	2	2	2	2	1	2	1	1	2	0	1	1	3	0	0	0	0	0	0	0	1
Urban	42	78.76712329	0	100	100	79.74374833	98.07691956	1	700	1.307839969	1	1	1	2	1	1	1	1	1	1	1	1	1	1	1	1	1	3	1	0	1	2	0	0	0	0	0	0	0	0
Urban	53	54.96575342	0	100	100	61.67007587	80.95237732	1	700	.6881515348	1	1	0	2	4	2	2	1	1	2	1	3	3	1	1	4	1	1	0	0	1	2	1	0	0	0	0	0	0	0
Urban	60	83.59589041	0	100	100	71.68581427	89.69779968	1	700	.6911001048	1	0	0	2	1	1	1	1	1	1	1	1	1	1	1	1	1	3	1	2	1	3	0	0	0	0	0	0	0	0
Urban	60	80.58219178	0	100	100	84.75394143	82.92124176	1	700	.775856239	1	0	0	1	4	1	1	1	1	1	1	3	3	1	1	1	1	2	0	2	2	3	1	0	0	0	0	0	0	0
Urban	61	38.28767123	0	100	93.13026572	53.85125184	91.48352051	1	700	.7010387308	1	1	0	2	1	1	1	1	1	1	1	1	1	1	1	1	1	3	1	0	0	1	0	0	0	0	0	0	0	0
Urban	61	95.51369863	0	100	93.13026572	81.87547634	82.14285278	1	700	.8685378569	1	1	0	2	1	1	1	1	1	1	1	1	1	1	1	1	1	2	0	0	0	2	0	0	0	0	0	0	0	0
Urban	65	64.89726027	0	100	93.13026572	52.02595861	77.3351593	1	700	.5958773623	1	1	0	2	2	1	1	1	1	1	1	1	1	1	1	1	1	3	1	1	1	3	1	0	0	0	0	0	0	1
Urban	69	1.952054795	0	100	100	76.59009953	100	1	700	.7433922978	1	1	0	1	1	1	1	2	1	2	2	1	1	1	1	1	1	2	1	0	0	2	0	0	0	0	0	0	1	1
Urban	73	82.32876712	0	100	40.66753078	74.72254821	90.52198029	1	700	.6892981384	1	1	0	1	2	2	2	1	1	2	2	1	1	1	1	1	1	2	1	0	0	2	0	0	0	0	0	0	0	1
Urban	46	17.02054795	0	99.76599064	93.13026572	73.06084387	87.08790588	1	709	1.020898664	1	1	0	2	2	1	1	1	1	1	2	1	1	1	1	1	1	1	0	0	2	1	0	0	0	0	0	0	0	0
Urban	62	34.31506849	31.07317073	100	93.13026572	60.80960157	77.01464844	1	709	.7576786756	1	1	0	2	1	2	1	1	1	2	1	1	1	1	2	1	1	1	0	1	1	1	0	0	0	0	0	0	0	0
Urban	59	65.37671233	16.48780488	88.3775351	63.93389501	59.52732718	67.58241272	2	258	.7063651846	1	0	2	2	2	4	4	1	1	2	2	1	1	1	1	2	2	2	1	1	1	3	1	0	0	0	0	0	0	0
Urban	70	50.75342466	0	57.60530421	100	78.91579951	82.82967377	2	258	.9041234955	1	0	0	1	2	3	1	2	1	1	1	1	1	1	1	1	1	1	0	1	1	2	0	0	0	0	0	0	0	0
Urban	83	70.58219178	0	79.52418097	66.16979909	62.81581622	63.18681335	2	258	.4730552584	1	1	3	1	4	2	2	2	1	1	2	2	2	1	1	1	1	3	1	0	0	2	1	0	0	0	0	1	0	1
Urban	86	21.57534247	0	56.74726989	93.13026572	68.36227656	69.36813354	2	258	.4572745112	1	1	3	2	3	2	2	3	1	1	1	1	1	1	1	2	2	3	1	0	0	3	1	0	1	0	1	0	0	1
Urban	42	27.0890411	22.7804878	54.36817473	56.67530784	46.63382783	47.16117477	2	392	1.330996126	1	1	2	2	4	4	3	2	2	3	3	4	3	3	3	2	2	1	0	2	0	3	1	0	0	0	0	0	1	0
Urban	53	49.07534247	27.17073171	41.61466459	48.80103694	67.74941216	68.3150177	2	392	.6450821273	1	1	0	2	2	1	2	1	1	1	1	2	1	1	1	1	1	2	0	0	1	2	1	0	0	0	0	1	0	0
Rural	61	27.9109589	59.36585366	57.60530421	46.62994167	68.75106887	58.88278198	2	392	.6796886239	1	0	2	2	3	4	3	2	2	2	2	3	3	2	2	3	2	3	1	0	1	1	0	0	0	0	0	0	0	1
Urban	71	65.44520548	0	77.925117	90.95917045	48.2161743	87.91209412	2	392	.5814257361	1	0	2	2	1	1	2	1	1	1	1	1	1	1	1	1	1	1	0	1	1	2	1	0	0	0	0	0	0	1
Urban	72	33.32191781	28.48780488	67.23868955	80.1036941	61.57112361	55.49450684	2	392	.7519669205	1	1	2	1	2	3	3	4	2	3	1	2	1	1	1	2	1	3	1	0	0	3	1	0	0	0	1	0	0	1
Urban	54	66.88356164	22.7804878	81.47425897	87.13545042	45.98682441	69.68864441	424	424	.6912384317	1	1	3	2	2	1	2	2	1	2	2	1	1	1	1	2	1	3	1	1	0	3	0	0	0	0	0	0	0	1
Urban	57	42.73972603	0	57.60530421	100	64.27943946	76.41941833	424	424	.8255543764	1	1	0	2	3	4	3	4	1	3	3	4	4	1	3	2	1	2	1	0	1	2	1	0	0	0	0	0	1	0
Urban	61	89.65753425	0	97.2698908	100	58.9186132	81.6849823	424	424	.7596348116	1	1	2	2	1	1	1	1	1	1	1	1	1	1	1	1	1	2	1	1	0	1	0	0	0	0	0	0	0	0
Urban	66	78.76712329	0	97.2698908	100	76.81681283	98.80952454	424	424	.7004007456	1	0	0	2	1	1	1	1	1	1	1	1	1	1	1	1	1	2	0	2	1	2	0	0	0	0	0	0	0	0
Rural	70	60.89041096	23.07317073	51.5600624	36.26053143	69.09230651	62.59157562	424	424	.5361471172	1	1	2	1	5	4	4	4	4	4	4	4	4	1	1	1	1	2	0	0	0	1	1	0	0	0	0	1	1	0
Urban	71	89.65753425	0	81.47425897	80.1036941	43.50935667	70.00915527	424	424	.5414563612	1	1	2	2	2	3	2	1	1	1	1	1	1	2	1	1	1	3	1	1	1	2	0	0	0	0	0	0	0	1
Urban	75	75.30821918	0	86.85647426	56.51328581	51.74458908	77.6556778	424	424	.5834285156	1	1	3	2	2	1	1	1	1	1	1	1	1	1	1	1	1	3	1	0	2	1	0	0	0	1	0	0	0	1
Urban	85	67.60273973	0	97.2698908	100	55.5033123	50	424	424	.452928637	1	1	3	1	2	4	2	2	2	2	2	2	2	2	2	3	2	1	0	1	0	2	1	0	0	0	0	1	1	1
Urban	90	44.82876712	0	57.60530421	45.88464031	41.41603398	60.02747345	424	424	.5264466486	1	0	3	1	2	2	2	3	2	3	3	3	3	3	3	4	3	2	1	1	1	3	0	0	0	0	0	0	0	1
Urban	34	78.76712329	43.46341463	63.49453978	58.23071938	68.78424524	69.68864441	545	545	1.327059467	1	1	1	2	2	1	2	1	1	1	1	2	2	1	1	1	1	1	0	1	1	2	0	0	0	0	0	0	0	0
Urban	44	37.6369863	16.48780488	57.60530421	80.1036941	78.19681458	87.77471924	545	545	1.641150527	1	1	0	1	2	2	1	1	1	1	1	1	1	1	3	1	1	1	0	2	2	3	1	0	0	0	0	0	1	0
Urban	49	100	0	100	100	81.51314398	98.07691956	545	545	.8982818077	1	1	2	2	1	1	1	1	1	1	1	1	1	1	1	1	1	1	0	1	1	1	1	0	0	0	0	0	0	0
Urban	51	68.15068493	0	76.83307332	100	36.5943746	62.36264038	545	545	.9583076531	1	0	2	2	2	1	2	1	1	1	1	2	1	1	1	1	1	1	0	1	2	1	0	0	0	0	0	0	0	0
Urban	56	84.48630137	16.24390244	100	33.08489955	70.70299414	82.78388214	545	545	.6348289574	1	1	2	2	4	3	2	1	1	1	1	4	2	1	1	1	1	1	0	2	2	1	1	0	0	0	0	0	1	0
Urban	61	100	49.6097561	96.56786271	100	71.90302713	79.53297424	545	545	.5677018899	1	1	0	2	2	3	2	1	1	1	1	1	1	1	1	1	1	3	1	1	1	2	1	0	0	0	0	0	0	1
Urban	61	89.65753425	0	43.91575663	72.58587168	52.70830658	85.53113556	545	545	.5571339452	1	1	1	2	2	1	1	1	1	1	1	1	1	1	1	1	1	1	0	0	1	3	0	0	0	0	0	0	0	0
Urban	60	56.23287671	18.92682927	71.09984399	100	61.97104796	70.60440063	545	545	.5989336875	1	1	0	2	1	1	1	1	1	1	1	1	1	1	1	1	1	2	1	1	0	2	0	0	0	0	0	0	0	0
Urban	61	66.54109589	0	77.925117	93.13026572	46.51531692	69.04762268	545	545	.5756499396	1	1	2	2	2	2	2	1	1	1	1	1	1	1	1	1	1	3	1	1	0	2	1	0	0	0	0	0	0	0
Urban	62	100	36.24390244	100	100	67.30261123	94.2307663	545	545	.5852949222	1	1	0	2	1	2	1	1	1	1	1	1	1	1	1	1	1	2	1	1	2	3	0	0	0	0	0	0	0	0
Urban	63	20.65068493	23.07317073	0	100	64.54751079	93.77289581	545	545	.687793551	1	0	0	2	2	1	2	1	1	1	1	1	1	1	1	1	1	3	1	1	1	3	0	0	0	0	0	0	0	1
Urban	64	100	23.07317073	61.50546022	90.95917045	77.15703829	88.50732422	545	545	.7670805193	1	0	0	2	1	1	1	1	1	1	1	2	1	1	1	1	1	3	1	1	1	2	0	0	0	1	0	0	0	1
Urban	67	50.23972603	0	57.60530421	100	56.08533871	64.8351593	545	545	.699494749	1	1	3	1	3	2	1	2	2	1	1	2	2	1	1	1	1	1	0	0	0	1	1	0	0	0	0	0	1	0
Urban	67	48.21917808	48.48780488	100	100	64.42540324	61.26373291	545	545	.8266634087	1	0	0	2	3	4	4	3	2	3	3	3	3	1	1	2	2	2	1	1	1	2	1	0	1	1	0	0	1	1
Urban	68	89.65753425	12.92682927	83.15132605	100	64.05792215	82.28022003	545	545	.664799044	1	0	0	2	2	1	1	1	1	1	1	1	1	1	1	1	1	1	0	1	1	1	1	0	0	0	0	0	0	1
Urban	68	55.65068493	0	60.37441498	90.95917045	59.03041587	77.38095093	545	545	.6412204593	1	0	0	2	2	2	2	1	1	2	1	1	1	1	1	1	1	3	1	0	1	3	0	0	0	0	0	0	0	0
Urban	71	65.37671233	30.43902439	57.60530421	80.1036941	64.41173909	58.24176025	545	545	.5366345207	1	0	2	2	3	2	3	2	2	2	1	2	2	1	1	2	1	2	1	1	1	2	1	0	0	0	1	1	1	1
Urban	71	100	16.48780488	100	100	57.05104362	71.15384674	545	545	.6693015886	1	0	0	2	1	2	2	1	1	1	1	1	1	1	1	2	2	2	0	1	1	2	1	0	0	0	0	0	1	0
Urban	73	44.17808219	0	89.7425897	93.13026572	66.22289128	79.76190186	545	545	.5026931346	1	0	0	2	2	1	1	3	1	1	1	1	1	1	1	1	1	2	0	0	1	2	1	0	0	0	0	0	0	0
Urban	78	55.17123288	49.6097561	68.48673947	93.13026572	72.8458686	86.21794891	545	545	.5541931873	1	1	0	2	2	3	1	1	1	1	1	2	2	1	2	1	1	3	1	0	1	2	1	0	1	0	0	0	0	1
Urban	78	48.21917808	36.24390244	52.30109204	100	67.21515168	54.30403137	545	545	.9498837794	1	0	0	2	3	1	2	2	1	1	1	1	2	1	2	2	1	2	0	1	1	2	1	0	1	0	1	0	0	0
Urban	86	100	0	57.60530421	70.67401167	47.99954397	69.68864441	545	545	.6388194631	1	1	3	1	3	1	4	3	1	2	1	3	3	1	1	1	1	2	1	0	0	3	1	1	0	0	0	0	0	1
Urban	46	100	0	64.97659906	56.67530784	67.03376146	86.85897827	2	623	.9822197381	1	1	2	2	3	2	3	1	1	1	3	2	3	3	3	1	1	2	1	2	3	1	1	0	1	0	0	0	1	0
Urban	55	72.12328767	0	82.37129485	80.1036941	61.28680056	79.76190186	2	623	.6807524812	1	1	0	2	2	2	2	1	1	1	1	1	2	1	1	1	1	2	1	0	1	2	1	0	0	0	0	0	0	1
Rural	58	52.46575342	18.92682927	86.85647426	83.3441348	57.81427109	93.40659332	2	623	.8130308796	1	1	1	1	1	2	1	2	1	3	2	2	1	1	1	1	1	1	0	2	0	2	0	0	0	0	0	0	1	0
Urban	72	76.91780822	0	81.12324493	100	58.66242857	76.64835358	2	623	.6432392078	1	1	3	1	2	3	1	1	1	1	1	1	2	1	1	1	1	3	1	0	1	2	0	0	0	0	0	0	0	0
Urban	82	84.93150685	0	75.3900156	75.0162022	56.36082298	90.29304504	2	623	.729708674	1	1	0	1	3	2	1	2	1	1	1	3	2	1	1	1	1	1	0	0	0	3	0	0	0	0	0	0	0	0
Urban	85	22.12328767	35.85365854	85.49141966	75.0162022	67.89616459	77.15201569	2	623	.4256663954	1	0	3	1	1	2	2	2	2	1	1	1	1	1	2	3	1	2	1	1	0	1	0	0	0	0	0	0	0	0
Urban	59	60.17123288	0	100	100	73.42692876	67.94871521	2	631	.6695634632	1	0	0	2	1	1	1	1	1	1	1	1	1	1	1	1	1	1	0	0	1	3	0	0	0	0	0	0	0	0
Urban	44	78.76712329	33.95121951	57.60530421	75.34024627	64.04638922	67.85714722	2	648	.9860832286	1	1	0	2	4	3	3	1	1	1	1	2	2	1	1	1	1	2	1	1	2	1	1	0	0	0	0	0	0	1
Urban	50	78.76712329	0	68.40873635	95.00972132	62.38935919	62.59157562	2	648	.9359277655	1	0	2	2	1	2	2	2	1	2	1	2	2	1	1	1	1	1	0	2	2	3	0	0	0	0	0	0	0	1
Rural	62	48.86986301	16.48780488	56.08424337	64.58198315	91.97456056	88.14102936	2	648	.8023771906	1	1	1	2	4	4	2	1	1	3	2	1	2	1	1	1	1	3	1	2	2	3	1	0	0	0	0	0	0	1
Urban	66	89.65753425	16.24390244	100	100	76.7274144	98.07691956	2	648	.5399482394	1	1	0	2	1	1	1	1	1	1	1	1	1	1	1	1	1	2	0	1	1	1	0	0	0	0	0	0	0	0
Urban	77	36.74657534	35.56097561	99.76599064	93.13026572	29.56664967	74.63369751	2	648	.7558182554	1	0	2	2	1	4	2	1	2	1	1	2	1	1	1	1	1	3	1	0	0	3	0	0	0	0	0	1	0	1
Urban	81	89.65753425	55.17073171	57.60530421	29.6500324	53.90723889	64.8351593	2	648	.4544537523	1	0	0	1	3	2	1	2	2	1	1	1	2	1	1	1	1	2	1	1	1	3	1	0	0	0	0	0	0	1
Rural	56	20.65068493	62.53658537	53.19812793	93.13026572	66.45065288	90.06410217	2	657	.6854832746	1	0	0	1	3	1	1	1	1	1	1	1	1	1	1	1	1	2	1	2	2	3	0	0	0	0	0	1	0	0
Urban	60	53.49315068	0	57.60530421	56.51328581	59.77880846	86.72161865	2	657	.6713094867	1	1	2	1	2	1	2	1	1	1	1	1	1	2	2	1	1	3	1	0	1	1	1	0	0	0	0	0	0	1
Rural	61	46.16438356	24.92682927	84.43837754	49.64355152	68.60385314	52.06044006	2	657	.9098814568	1	0	0	2	5	2	3	3	3	1	2	3	3	1	1	2	2	2	1	2	3	3	1	0	0	0	0	0	0	0
Rural	62	37.19178082	24.82926829	57.60530421	73.169151	38.82311242	41.25458145	2	657	.5912852303	1	1	2	2	2	4	4	3	4	4	4	4	4	3	1	3	3	1	0	1	0	2	1	0	1	0	0	0	1	0
Rural	67	11.84931507	70.87804878	100	100	66.33357175	77.01464844	2	657	.5995062167	1	1	0	1	2	1	2	3	1	1	1	1	1	1	1	2	1	3	1	0	0	2	1	0	0	0	0	0	0	0
Urban	60	45.10273973	26.43902439	84.43837754	57.80946209	63.10994656	38.78205109	2	677	.6695634632	1	0	0	1	5	3	2	3	2	3	3	4	4	2	2	2	2	1	0	2	0	3	1	0	0	0	0	0	1	1
Urban	61	44.79452055	22.7804878	54.01716069	80.1036941	63.75372042	84.43223572	2	677	.5333876241	1	1	0	2	2	1	1	2	1	1	1	1	1	1	1	1	1	2	1	1	1	1	1	0	0	0	0	0	0	1
Urban	68	56.23287671	26.43902439	68.64274571	93.13026572	73.57197883	94.87179565	2	677	.6798644769	1	1	0	1	1	1	1	1	1	1	1	1	1	1	1	1	1	2	1	0	1	3	1	0	0	0	0	0	0	1
Urban	81	59.52054795	31.07317073	77.925117	73.65521711	51.88270056	66.30036163	2	677	.4780175671	1	0	3	2	1	3	1	2	1	2	1	1	1	2	2	1	1	1	0	0	0	3	0	0	0	0	0	0	0	1
Urban	52	42.7739726	0	62.9875195	93.13026572	68.21110905	78.11355591	2	686	.9409177338	1	0	0	2	2	2	1	2	1	1	1	1	1	1	1	1	1	2	0	2	1	2	1	0	0	0	0	0	0	1
Urban	62	21.16438356	20.97560976	61.19344774	100	53.64618124	71.97801971	2	686	.8409269989	1	0	0	1	2	4	2	2	1	1	1	2	2	1	1	2	2	2	0	1	1	1	1	0	0	0	1	0	0	1
Rural	85	53.15068493	31.07317073	57.80031201	73.65521711	56.85463307	76.92308044	2	686	.4263392367	1	1	3	1	1	3	2	2	2	2	1	2	2	4	4	1	1	2	1	0	0	2	1	0	1	0	0	0	0	0
Rural	53	53.11643836	16.48780488	50.81903276	93.13026572	74.88073351	82.41758728	2	688	1.069507323	1	0	0	1	3	1	2	2	1	1	2	3	2	2	1	1	1	1	0	2	1	1	1	0	0	1	0	0	0	0
Urban	57	46.30136986	29.80487805	55.65522621	9.948152949	23.28916129	44.27655792	2	688	.6751804983	1	1	2	2	1	4	4	4	2	4	4	4	4	1	3	2	2	3	1	0	0	2	0	0	0	1	0	0	1	1
Rural	70	57.60273973	56.34146341	97.2698908	100	52.2304252	76.92308044	2	688	.5965078126	1	1	1	2	1	1	1	1	1	1	1	1	1	1	1	1	1	3	1	0	0	2	0	0	1	0	1	0	0	1
Urban	85	55.23972603	35.46341463	43.79875195	56.67530784	56.05117541	72.52746582	2	688	.4462039895	1	1	3	1	3	3	2	2	1	2	2	3	4	2	2	1	1	1	0	0	0	2	0	0	0	0	0	0	0	0
Urban	45	61.43835616	22.7804878	70.90483619	52.98120544	53.15221079	83.10440063	2	697	1.075171263	1	1	0	2	2	2	2	1	1	1	1	1	1	1	1	1	1	2	1	0	1	2	0	0	0	0	0	0	0	0
Urban	53	54.07534247	22.7804878	81.90327613	93.13026572	64.4003675	100	2	697	.8017294101	1	0	0	2	2	1	1	1	1	1	1	1	1	1	1	1	1	3	1	1	0	1	1	0	0	0	0	0	1	1
Urban	63	68.15068493	16.48780488	57.60530421	100	56.37344764	78.57142639	2	697	.8957066749	1	1	3	1	2	2	2	1	1	1	1	2	2	1	1	1	1	2	0	0	1	3	0	0	0	0	0	0	0	1
Urban	71	59.21232877	0	57.60530421	58.23071938	73.2584486	76.14468384	2	697	.6284840584	1	0	0	1	2	1	1	1	1	1	1	1	1	1	1	2	1	2	1	1	1	3	0	0	0	0	0	0	0	0
Urban	38	100	0	100	100	79.17730626	76.7857132	2	703	2.253051872	1	0	0	2	2	1	2	1	1	1	1	1	1	1	1	2	2	1	0	2	2	1	0	0	0	0	0	0	0	0
Urban	70	70.4109589	0	89.7425897	93.13026572	72.39101586	87.91209412	2	703	.9041234955	1	0	0	2	1	1	1	1	1	1	1	1	1	1	1	1	1	3	1	2	1	2	0	0	0	0	0	0	0	0
Urban	83	65.1369863	0	100	93.13026572	80.6086129	73.48901367	2	703	.4485232177	1	0	0	1	2	2	2	2	2	1	2	2	2	1	1	2	1	1	0	0	1	2	1	0	0	0	0	0	0	0
Urban	84	89.65753425	0	100	100	70.53736206	87.63735962	2	703	.4256663954	1	0	0	2	1	1	1	1	1	1	1	1	1	1	1	2	2	2	0	0	0	3	1	0	0	0	0	0	0	0
Urban	58	68.80136986	16.48780488	86.85647426	100	74.70351324	84.70695496	2	716	.5537423194	1	1	0	1	2	2	1	1	1	1	1	1	1	1	1	1	1	3	1	2	2	2	1	0	0	0	0	0	0	0
Urban	63	60.54794521	0	81.47425897	93.13026572	75.77334655	70.10073853	2	716	.7124476815	1	0	0	2	1	3	1	1	1	1	1	1	1	1	1	1	1	1	0	2	2	1	0	0	0	0	0	0	0	1
Urban	69	61.84931507	33.95121951	30.14820593	30.71937784	50.45734142	60.43955994	2	716	.6380202377	1	1	0	2	2	2	2	1	1	1	1	1	1	1	1	1	1	2	1	1	1	1	1	0	0	1	0	0	0	0
Rural	71	44.65753425	0	97.2698908	100	64.05743715	78.34249878	2	716	.5615110674	1	1	0	1	2	2	1	2	1	1	1	1	1	2	1	1	1	1	0	0	0	1	1	0	0	0	0	0	0	0
Urban	84	53.76712329	24.82926829	57.60530421	58.23071938	45.42447467	63.64468765	2	716	.4555852423	1	0	3	1	5	1	1	2	2	1	1	4	4	2	2	3	3	3	1	1	0	2	0	0	0	0	1	0	0	1
Urban	41	84.93150685	0	100	93.13026572	77.60804253	88.73626709	2	719	1.788710114	1	0	0	2	1	1	1	1	1	1	1	1	1	1	1	1	1	3	1	1	1	3	0	0	0	0	0	0	0	0
Urban	49	59.04109589	0	100	100	47.35541336	61.85897446	2	719	1.393423017	1	1	0	2	2	2	2	1	1	2	2	2	2	1	2	1	1	3	1	2	1	2	1	0	0	0	0	0	0	0
Urban	65	70.4109589	0	100	93.13026572	52.01285833	75	2	719	.6295999871	1	0	0	2	1	1	1	1	1	1	1	1	1	1	1	2	1	1	0	2	1	1	1	0	0	0	0	0	0	0
Urban	74	67.7739726	0	99.76599064	85.12637719	67.21624055	76.92308044	2	719	.5196251908	1	0	0	2	3	1	2	1	1	1	1	1	1	2	1	2	1	1	0	1	0	3	1	0	0	0	0	0	0	1
Urban	78	100	0	79.52418097	100	62.72942239	78.57142639	2	719	.6745915054	1	1	3	2	2	3	1	1	1	1	1	2	2	1	1	1	1	2	1	0	0	3	1	0	0	0	0	0	0	0
Rural	50	45.99315068	46.19512195	61.15444618	80.1036941	69.19443007	76.19047546	2	728	.5844421665	1	1	0	2	2	2	2	1	1	1	1	2	2	1	1	1	1	3	1	0	1	2	0	0	0	0	0	0	0	1
Rural	69	37.7739726	56.34146341	43.56474259	74.9837978	49.9416764	77.6556778	2	728	.5995062167	1	1	3	1	1	1	1	1	1	1	1	1	1	1	1	1	1	3	1	1	1	1	1	0	0	0	0	0	0	0
Rural	83	100	0	89.7425897	64.54957874	61.84661216	97.25274658	2	728	.3985413504	1	1	3	1	1	1	1	2	1	1	1	1	1	1	1	2	1	1	0	1	0	2	1	0	1	0	0	0	0	0
Urban	61	56.23287671	0	72.93291732	93.13026572	77.73547029	81.59340668	3	169	.6514426786	1	0	0	2	1	2	1	1	1	1	1	1	1	1	1	1	1	2	1	1	0	2	1	0	0	0	0	0	0	0
Urban	63	72.87671233	0	100	79.87686325	55.46604053	86.67582703	3	169	.6458467334	1	1	3	2	1	1	1	1	1	1	1	1	1	1	1	1	1	1	0	0	1	3	0	0	0	0	0	0	0	0
Urban	64	44.17808219	51.65853659	54.36817473	100	78.73073056	79.76190186	3	169	.8048741852	1	1	0	2	2	2	1	1	1	1	1	1	1	1	1	1	1	3	1	1	1	1	1	0	0	0	0	1	0	0
Rural	64	40.37671233	0	33.46333853	52.36552171	70.50381721	75	3	169	.6370037594	1	0	0	2	2	1	1	1	1	1	1	3	3	1	1	1	1	2	1	2	1	2	0	0	0	0	0	0	0	1
Urban	66	37.0890411	0	41.84867395	80.1036941	61.8497942	75	3	169	.8269106524	1	0	0	1	3	2	2	1	1	1	1	1	1	1	1	1	1	2	1	1	0	1	0	0	0	0	0	0	0	1
Urban	66	50.75342466	0	57.60530421	46.88917693	61.70367657	78.57142639	3	169	.6400075439	1	0	0	2	1	3	1	1	1	1	2	1	1	1	1	1	1	1	0	2	1	1	0	0	0	0	0	1	0	0
Urban	67	32.29452055	23.07317073	43.87675507	52.07388205	67.76065051	71.42857361	3	169	.665921713	1	0	0	2	1	2	1	2	1	1	1	1	1	2	2	2	1	2	0	1	1	2	1	0	0	1	0	0	0	1
Urban	70	17.02054795	24.82926829	26.7550702	45.65780946	71.08009944	66.30036163	3	169	.6603517667	1	0	0	1	3	1	2	1	1	1	1	2	2	1	1	1	1	3	1	1	0	2	1	0	0	1	0	0	0	1
Urban	74	53.76712329	0	57.60530421	52.07388205	67.96091599	78.57142639	3	169	.7710269302	1	0	1	1	2	1	1	1	1	1	1	1	1	1	1	1	1	2	0	1	1	1	0	0	0	0	0	0	0	1
Urban	80	41.64383562	0	57.60530421	68.24368114	69.20942035	75	3	169	.4784934846	1	1	3	1	3	4	1	1	1	1	1	3	3	1	1	1	1	2	0	0	0	1	1	0	0	0	0	0	0	0
Urban	80	41.64383562	0	57.60530421	52.36552171	43.67325168	67.94871521	3	169	.5433467528	1	0	0	1	2	4	3	1	1	1	1	3	3	1	1	2	2	2	1	0	1	3	1	0	0	0	0	1	0	0
Urban	48	50.75342466	0	57.60530421	42.28775113	62.15496647	66.11721802	299	299	1.722076488	1	0	0	2	1	1	1	1	1	1	1	1	1	1	1	2	1	2	0	0	1	2	0	0	0	0	0	0	0	0
Urban	59	50.75342466	0	54.36817473	93.13026572	50.01108435	68.68132019	299	299	.7383101321	1	0	0	2	2	3	3	1	1	3	2	2	2	1	2	1	1	1	0	2	1	2	1	0	0	0	0	0	1	1
Urban	63	71.78082192	0	57.60530421	93.13026572	63.41305905	75.68681335	299	299	.7556091548	1	0	0	1	2	1	1	2	2	1	1	1	1	1	1	2	1	2	1	2	1	1	0	0	0	0	0	0	0	0
Urban	64	65.37671233	16.48780488	63.80655226	83.3441348	57.13709115	79.30403137	299	299	.5907624133	1	1	3	2	3	2	3	1	1	1	3	3	3	1	1	1	1	3	1	0	1	2	1	0	0	0	0	0	1	0
Urban	65	84.93150685	12.92682927	75.85803432	79.55281918	67.66478101	77.38095093	299	299	.7924222856	1	0	0	1	1	1	1	2	1	1	1	1	1	1	1	2	1	1	0	1	1	1	0	0	0	0	0	0	0	0
Urban	66	50.75342466	24.82926829	50.93603744	35.41801685	64.64351243	70.23809814	299	299	.6266494508	1	1	0	2	3	1	3	1	1	1	1	2	3	1	2	1	1	3	1	0	0	2	0	0	0	1	0	0	0	1
Urban	70	39.5890411	0	47.54290172	52.36552171	57.34812687	86.26373291	299	299	.666907232	1	1	2	1	2	1	1	1	1	1	1	1	1	1	1	1	1	3	1	0	1	1	1	0	0	0	0	0	0	1
Urban	75	89.65753425	0	57.60530421	72.71548931	53.01535784	70.32967377	299	299	.9035863237	1	1	3	1	2	4	2	1	1	4	1	2	2	1	1	2	1	2	1	0	0	2	1	0	0	0	0	0	1	0
Urban	78	67.60273973	0	57.60530421	45.65780946	57.54992698	58.33333206	299	299	.7825417207	1	1	0	2	5	3	2	3	2	2	2	3	3	3	4	2	2	3	1	0	1	1	1	0	0	1	0	0	0	1
Urban	79	50.75342466	24.82926829	57.60530421	80.1036941	50.40244021	78.57142639	299	299	.674200502	1	0	3	2	2	1	1	1	1	1	1	1	1	1	1	2	1	1	0	1	0	1	0	0	0	0	1	0	0	0
Urban	62	37.9109589	0	100	83.3441348	63.89484763	77.19779968	3	308	.709810687	1	0	0	2	3	1	1	1	1	1	1	1	1	1	1	1	1	2	0	0	1	1	1	0	1	0	0	1	0	1
Rural	67	27.0890411	0	100	100	67.16503618	94.50549316	3	308	.707237234	1	0	0	1	2	1	1	1	1	1	1	1	1	1	1	1	1	2	0	0	0	1	0	0	0	0	0	0	0	0
Urban	70	30.89041096	0	57.60530421	46.17627997	66.18720579	63.64468765	3	308	.7336506748	1	0	0	1	3	3	3	2	3	4	4	3	3	1	1	2	2	1	0	1	1	1	0	0	0	0	0	0	0	0
Urban	71	39.96575342	26.43902439	96.56786271	100	58.27685896	83.83699036	3	308	.6615589954	1	0	0	1	1	1	1	1	1	1	1	1	1	1	2	1	1	3	1	1	1	1	0	0	0	1	0	0	0	0
Urban	76	50.75342466	0	57.60530421	79.87686325	89.58777369	94.50549316	3	308	.7344290647	1	1	0	2	3	2	1	1	1	1	1	1	2	1	1	1	1	1	0	0	0	1	1	0	0	0	0	0	0	0
Rural	82	50.75342466	0	57.60530421	100	73.58376614	78.57142639	3	308	.3782300738	1	1	1	2	3	3	1	1	1	1	1	1	1	1	1	1	1	2	1	0	1	1	0	0	0	0	0	0	0	0
Urban	50	60.17123288	12.92682927	52.18408736	100	50.95450202	79.53297424	3	375	.5500397716	1	1	0	2	2	2	1	1	1	1	2	2	2	1	1	1	1	2	0	1	1	3	0	0	0	0	0	0	0	0
Urban	53	34.31506849	0	37.67550702	93.13026572	52.09233729	64.92674255	3	375	.7430523331	1	1	0	2	4	3	4	2	1	2	3	3	3	1	1	2	1	3	1	1	1	1	1	0	0	0	0	0	1	1
Urban	62	39.65753425	24.82926829	43.91575663	100	68.81390056	61.26373291	3	375	.8310747202	1	0	0	2	2	2	2	2	1	1	1	1	1	1	1	1	1	2	1	0	1	2	1	0	0	0	0	0	0	0
Urban	65	51.78082192	0	34.04836193	58.23071938	39.23840742	62.82051468	3	375	.6005051358	1	1	2	2	2	4	4	4	3	4	1	1	4	1	1	1	1	2	1	2	2	3	1	0	0	0	0	0	1	0
Urban	67	59.96575342	18.92682927	57.60530421	56.51328581	60.11662051	58.56227112	3	375	.7491657194	1	1	3	1	1	1	2	1	1	1	1	1	1	2	1	1	1	3	1	2	0	3	0	0	0	1	0	0	0	1
Urban	74	27.0890411	29.80487805	37.67550702	36.19572262	36.82547478	58.60805511	3	375	.633405958	1	1	0	1	4	4	2	2	1	1	2	2	2	1	1	1	1	1	0	0	0	3	1	0	0	0	0	0	0	1
Urban	29	32.3630137	38.29268293	66.26365055	75.11341542	66.7073292	93.3150177	532	532	2.80598054	1	0	0	2	1	3	2	1	1	1	1	1	2	1	1	1	1	2	0	1	2	1	0	0	0	0	0	0	0	0
Urban	39	71.81506849	0	89.7425897	100	61.18847561	83.37911987	532	532	2.479560206	1	1	0	2	2	2	2	1	1	2	1	1	1	1	1	1	1	1	0	1	1	1	0	0	0	0	0	0	0	0
Urban	42	39.5890411	12.92682927	52.7301092	100	65.80326477	73.80952454	532	532	1.826050887	1	0	0	2	2	2	1	1	1	1	1	1	1	1	1	1	1	2	0	1	1	1	0	0	0	0	0	0	0	0
Urban	46	100	20.97560976	86.85647426	100	50.39320465	70.46702576	532	532	1.343598766	1	0	2	2	2	1	1	1	1	1	1	1	1	1	1	1	1	1	0	1	2	1	0	0	0	0	0	0	0	0
Urban	51	38.63013699	0	33.19032761	52.36552171	61.45404792	74.35897827	532	532	.5533551654	1	1	2	2	2	1	4	2	1	2	2	4	3	3	1	1	1	3	1	0	1	3	0	0	0	0	0	0	1	0
Urban	60	53.49315068	0	61.19344774	100	57.06421912	74.26739502	532	532	.5939365236	1	1	2	2	2	2	2	2	1	1	1	1	1	1	1	1	1	1	0	1	1	2	0	0	0	0	0	0	0	0
Urban	60	62.80821918	16.48780488	88.3775351	18.92417369	61.4712819	55.08242035	532	532	.7358457283	1	1	1	2	2	1	1	2	1	1	1	2	2	1	4	2	2	2	1	2	0	1	1	0	0	1	1	1	0	1
Urban	63	89.65753425	31.07317073	77.7301092	85.22359041	63.95948164	84.52380371	532	532	.769107828	1	0	2	2	2	4	4	1	1	3	1	1	3	1	1	2	1	2	0	1	1	2	1	0	0	0	0	0	1	0
Urban	65	67.60273973	68.7804878	63.80655226	85.38561244	67.71114306	51.64835358	532	532	.5903551529	1	1	0	2	1	3	3	1	1	2	2	2	2	2	1	2	2	2	1	1	1	1	0	0	0	0	0	0	0	1
Urban	65	59.28082192	0	52.18408736	48.86584576	47.38787462	60.7142868	532	532	.6861529881	1	0	1	2	2	2	2	1	1	1	1	1	3	4	3	2	2	3	1	2	2	3	0	0	0	0	0	1	0	1
Urban	64	74.82876712	29.80487805	57.60530421	69.41023979	43.82751479	76.64835358	532	532	.5971448706	1	1	1	2	2	2	2	1	1	1	1	2	2	1	1	1	1	1	0	0	1	1	0	0	0	0	0	0	0	0
Urban	65	53.11643836	30.43902439	69.50078003	83.3441348	71.21902831	87.40841675	532	532	.7036872325	1	0	0	2	1	1	1	1	1	1	1	1	1	1	1	1	1	1	0	0	1	1	0	0	0	0	0	1	0	0
Urban	65	100	30.63414634	78.62714509	100	64.74205727	90.88828278	532	532	.5416588363	1	1	0	2	2	2	1	1	1	2	1	1	1	1	1	1	1	3	1	1	1	2	1	0	0	0	0	0	0	1
Urban	67	53.76712329	0	74.4149766	100	55.9530197	73.35164642	532	532	.6899944684	1	1	0	2	3	3	2	1	1	2	1	1	1	1	1	1	1	3	1	1	0	1	1	0	0	0	0	0	0	1
Urban	66	46.64383562	18.92682927	71.09984399	42.1257291	72.77996902	75	532	532	.6866019381	1	1	0	1	1	1	1	1	1	1	1	1	1	1	1	1	1	3	1	1	1	1	0	0	0	0	0	0	0	1
Urban	68	53.76712329	18.92682927	89.7425897	62.99416721	58.9364208	87.77471924	532	532	.6134663272	1	1	0	2	2	1	2	2	1	1	1	1	1	1	1	1	1	2	1	0	0	2	0	0	0	1	0	0	0	1
Urban	69	53.76712329	32.97560976	48.08892356	66.46143876	71.13192235	68.68132019	532	532	.6443430223	1	1	0	2	1	1	2	2	1	1	1	1	1	1	1	1	1	2	1	0	0	1	0	0	0	0	0	0	0	1
Urban	69	72.12328767	26.43902439	52.18408736	100	76.67543425	75	532	532	.568638247	1	1	2	2	2	1	1	3	1	1	1	1	3	1	1	1	1	3	1	1	1	1	1	0	0	0	0	0	0	1
Urban	70	41.16438356	12.92682927	30.57722309	50.12961763	61.13889565	65.52198029	532	532	.7655810667	1	0	1	1	4	1	1	3	1	1	1	4	4	4	4	2	2	2	1	1	2	3	0	0	0	0	0	0	0	1
Urban	73	32.73972603	12.92682927	39.70358814	43.48671419	55.85933663	60.16483688	532	532	.6636597162	1	0	0	2	5	2	4	2	1	2	1	2	2	1	1	3	4	2	1	0	1	3	0	0	0	0	0	0	0	1
Urban	73	89.65753425	32.58536585	47.54290172	53.40246273	73.66393152	73.80952454	532	532	.6497971849	1	1	0	1	2	1	1	1	1	2	1	1	1	1	1	1	1	2	1	0	1	1	1	0	0	0	0	0	0	1
Urban	75	89.65753425	36.29268293	57.33229329	60.40181465	66.36257037	71.42857361	532	532	.7036574302	1	0	0	2	1	1	2	1	1	1	1	1	1	1	1	2	2	1	0	1	1	3	0	0	1	0	0	0	0	0
Urban	75	100	41.80487805	54.36817473	46.85677252	76.00991512	83.60805511	532	532	.6386116849	1	1	3	2	3	2	3	1	1	2	1	2	2	1	1	1	1	1	0	0	1	1	1	0	0	0	0	0	0	0
Urban	75	62.46575342	50.73170732	26.91107644	42.48217758	72.38681429	61.12637329	532	532	.597775285	1	1	1	2	4	1	3	2	1	2	1	3	3	3	2	3	2	1	0	1	1	2	1	0	0	0	0	0	1	0
Urban	76	59.34931507	31.07317073	66.73166927	66.46143876	64.27947459	84.8901062	532	532	.5959542276	1	0	2	2	2	1	1	1	1	1	1	3	1	1	1	1	1	3	1	1	1	1	0	0	0	0	0	0	0	1
Urban	76	47.84246575	31.07317073	66.34165367	57.80946209	54.4411206	77.10623169	532	532	.9076805071	1	1	1	1	2	1	1	1	1	1	1	1	2	1	1	1	1	2	0	0	0	2	0	0	1	0	0	0	0	0
Urban	80	51.50684932	22.7804878	54.36817473	80.1036941	71.90538169	80.03662872	532	532	.3378236203	1	0	3	2	1	2	2	2	1	1	1	1	1	1	1	1	1	2	1	1	2	1	1	0	0	0	0	0	0	1
Urban	81	62.80821918	12.92682927	65.63962559	45.69021387	35.43932793	67.67399597	532	532	.3937059373	1	0	1	2	2	4	2	1	1	2	1	3	3	2	1	2	2	2	0	0	1	1	1	0	0	0	0	0	0	1
Urban	81	84.93150685	0	36.11544462	80.1036941	70.44641275	71.15384674	532	532	.3336836142	1	0	0	2	4	3	2	1	1	2	2	2	2	2	2	2	2	1	0	0	0	1	1	0	1	0	0	0	0	1
Urban	81	65.37671233	35.85365854	73.28393136	100	56.01977042	75.96154022	532	532	.4600157357	1	0	0	1	2	2	2	2	1	2	2	1	1	1	1	2	1	2	1	1	1	1	1	0	0	0	0	0	1	0
Urban	83	34.52054795	31.07317073	30.61622465	66.39662994	66.00123481	87.63735962	532	532	.3646220847	1	0	0	2	2	1	3	3	1	1	1	1	1	1	1	2	2	3	1	1	1	1	0	0	0	0	0	0	0	0
Urban	84	56.91780822	0	57.60530421	73.65521711	40.05888731	81.6849823	532	532	.4759593099	1	0	0	2	3	4	1	1	1	1	2	1	2	1	1	1	1	1	0	0	0	1	0	0	0	0	0	0	0	1
Urban	86	38.63013699	0	100	61.79520415	45.97460754	70.78754425	532	532	.4448869628	1	0	0	2	4	3	3	2	1	2	2	1	1	1	1	2	1	2	1	1	1	2	0	0	0	1	0	0	0	1
Urban	87	67.7739726	0	75.23400936	69.02138691	44.88669544	71.42857361	532	532	.3501680221	1	1	3	2	3	3	3	1	1	1	2	1	1	1	1	1	1	2	1	1	0	2	1	0	0	1	0	0	0	1
Urban	86	89.65753425	24.82926829	57.60530421	80.1036941	30.07279398	61.81318665	532	532	.5734637044	1	1	3	1	4	1	2	1	1	1	1	3	3	2	2	3	3	2	1	0	1	1	0	0	0	0	0	1	0	0
Urban	35	89.65753425	0	100	100	53.86607179	70.9249115	565	565	1.92461649	1	0	1	2	1	2	2	1	1	1	2	1	1	1	1	1	1	2	0	2	2	1	0	0	0	0	0	0	0	0
Urban	65	47.26027397	52.7804878	56.74726989	93.13026572	48.91377535	69.04762268	565	565	.8700032447	1	1	3	1	2	4	3	2	1	2	2	2	2	1	1	2	2	1	0	2	2	1	1	0	0	0	0	0	1	1
Urban	73	57.12328767	21.70731707	52.18408736	58.06869734	70.65697684	81.45603943	565	565	.519622591	1	1	2	2	1	1	1	1	1	1	1	1	1	2	1	1	1	1	0	1	0	2	1	0	0	0	0	0	0	1
Urban	37	59.28082192	30.43902439	86.85647426	58.23071938	63.8799247	78.34249878	3	567	1.504512084	1	1	0	2	2	1	2	1	1	1	1	2	1	1	1	1	1	1	0	1	1	1	0	0	0	0	0	0	0	0
Urban	39	49.07534247	36.68292683	85.49141966	52.98120544	75.06006535	76.64835358	3	567	2.033573568	1	0	0	2	2	2	2	1	1	1	2	1	1	1	1	2	1	3	1	1	1	2	0	0	0	0	0	0	0	0
Urban	42	65.4109589	16.48780488	43.87675507	75.34024627	54.9490397	47.75640869	3	567	2.168288812	1	0	1	2	2	2	3	1	1	3	3	2	3	1	1	1	1	2	0	2	1	1	1	0	0	0	0	0	1	0
Urban	67	38.28767123	18.92682927	84.43837754	93.13026572	52.26304092	66.75823975	3	567	.6376429163	1	1	0	2	1	3	1	2	1	1	1	1	1	1	1	1	1	2	1	0	0	1	0	0	1	0	0	0	0	1
Urban	68	64.07534247	30.97560976	74.96099844	100	55.49657427	70.32967377	3	567	.6749878055	1	1	0	1	2	2	1	2	1	1	2	1	1	4	3	1	1	1	0	0	0	3	1	0	0	0	0	0	0	0
Rural	73	61.43835616	0	57.60530421	100	61.19389577	89.56044006	3	567	.6465942417	1	1	0	2	2	1	1	1	1	1	1	1	1	1	1	1	1	3	1	1	0	2	1	1	1	0	0	0	0	0
Urban	77	60.58219178	0	71.80187207	100	60.80080419	79.57875824	3	567	.7704814017	1	1	3	1	1	1	1	1	1	1	1	1	1	1	1	1	1	1	0	0	1	1	1	0	0	0	0	0	0	0
Urban	78	59.04109589	0	89.7425897	73.39598185	52.65466536	71.06227112	3	567	.9275591902	1	0	0	1	2	3	2	3	1	2	2	2	2	1	1	2	1	1	0	0	0	2	0	0	1	0	0	0	0	0
Urban	79	54.7260274	0	68.72074883	27.44653273	54.26478799	75.59523773	3	567	.689881803	1	1	3	1	1	2	2	2	1	1	1	2	2	1	1	1	1	1	0	0	0	1	0	1	0	0	0	0	0	1
Urban	81	54.5890411	0	74.4149766	79.55281918	64.20180062	84.34066772	3	567	.4513335344	1	1	2	1	4	2	1	3	2	1	2	3	2	1	1	2	1	3	1	1	0	3	1	0	1	1	0	0	1	1
Urban	85	61.84931507	0	57.60530421	100	47.90600834	65.43040466	3	567	.4212703328	1	0	0	2	1	1	2	1	1	1	1	2	1	2	2	3	2	1	0	0	0	3	1	1	0	0	0	0	0	0
Urban	56	78.15068493	0	100	100	42.97529601	92.58241272	3	614	.9094057713	1	0	2	1	2	1	1	1	1	1	1	1	1	1	1	1	1	2	1	1	0	3	0	0	0	0	0	0	0	0
Urban	57	100	0	97.2698908	43.48671419	72.29157129	98.07691956	3	614	.5818467667	1	1	2	2	1	1	1	1	1	1	1	1	1	1	1	1	1	2	0	0	2	1	0	0	0	0	0	0	0	0
Urban	62	38.45890411	0	36.11544462	73.169151	63.9014691	87.40841675	3	614	.5966959058	1	1	0	2	1	1	2	1	1	1	1	1	1	1	1	1	1	2	1	1	2	2	1	0	0	0	0	0	0	0
Urban	63	56.50684932	0	66.06864275	90.95917045	50.41003141	82.14285278	3	614	.8163291979	1	1	2	1	1	2	1	2	2	2	2	1	1	1	1	1	1	2	0	2	0	2	0	1	0	0	0	0	1	0
Urban	66	62.67123288	35.85365854	97.2698908	67.69280622	50.70162622	81.95970917	3	614	.7491657194	1	1	3	2	2	2	1	3	1	3	2	2	2	1	1	1	1	1	0	1	1	2	0	0	0	0	0	0	1	0
Urban	67	100	0	100	87.62151653	60.98486234	88.18681335	3	614	.6959923601	1	1	3	2	1	2	2	1	1	1	1	1	1	1	1	1	1	2	1	2	1	1	1	0	0	0	0	0	0	0
Urban	69	55.68493151	36.29268293	74.33697348	100	70.7286047	82.14285278	3	614	.7491657194	1	1	0	1	2	1	2	2	1	1	1	1	1	1	1	1	1	2	1	1	1	2	0	0	0	0	0	1	0	1
Urban	72	65.51369863	0	86.85647426	100	72.79951885	93.54396057	3	614	.6773469664	1	0	0	2	1	1	1	1	1	1	1	1	1	1	1	1	1	1	0	2	0	2	0	1	0	0	1	0	0	1
Urban	73	36.26712329	0	52.7301092	100	48.58445289	82.03462982	3	614	.7168971615	1	0	0	1	1	2	2	3	1	2	2	1	1	2	2	2	2	1	0	0	1	3	0	0	0	0	0	0	0	0
Urban	80	30.89041096	24.82926829	42.47269891	52.07388205	78.25014594	75.96154022	3	614	.6869086698	1	0	0	1	2	1	1	2	2	1	1	1	3	2	2	3	2	3	1	0	0	2	1	0	0	0	0	0	0	0
Urban	84	60.17123288	0	100	68.63253402	53.035431	94.50549316	3	614	.4347271572	1	1	3	1	1	1	1	1	1	1	1	1	1	1	1	2	2	2	1	0	0	2	0	0	0	0	0	1	0	0
Urban	56	41.50684932	46.58536585	56.47425897	23.42838626	57.30422184	59.29486847	3	624	.9094057713	1	0	0	1	4	1	2	1	2	2	1	3	4	1	1	3	2	2	0	2	2	3	1	0	0	1	0	0	1	0
Urban	57	22.0890411	42.68292683	100	100	40.99796931	79.30403137	3	624	.7369704238	1	1	0	2	2	2	1	1	1	1	1	1	1	1	1	1	1	2	1	0	3	2	0	0	0	0	0	0	0	1
Rural	66	65.17123288	0	86.85647426	100	77.07733182	92.30769348	3	624	.7491657194	1	1	0	2	1	2	2	1	1	1	1	1	1	1	1	3	1	3	1	0	1	1	0	0	0	0	0	0	0	0
Rural	71	50.75342466	0	51.71606864	93.13026572	61.32947655	80.95237732	3	624	.6465942417	1	1	0	2	1	1	1	2	1	1	1	1	1	1	1	1	1	2	0	1	0	2	0	0	1	0	0	0	0	0
Rural	54	48.86986301	26.43902439	67.23868955	90.34348671	58.58220846	81.18132019	635	635	.8557839773	1	1	0	1	2	1	2	1	1	1	1	1	1	1	1	1	1	1	0	1	1	2	0	0	0	0	0	0	0	0
Urban	58	56.91780822	39.07317073	57.60530421	80.1036941	48.31583674	69.96337128	635	635	.783002421	1	1	0	1	2	1	2	1	1	1	1	1	1	1	1	1	1	1	0	0	1	2	0	0	0	0	0	0	0	0
Urban	64	68.15068493	0	85.49141966	93.13026572	66.39055036	94.50549316	635	635	.7831339269	1	1	0	2	2	1	1	1	1	1	1	1	1	1	1	2	1	2	0	1	0	1	0	0	0	0	0	0	0	0
Rural	64	71.95205479	0	67.23868955	54.30978613	52.51198032	68.3150177	635	635	.630363056	1	1	3	2	1	1	1	1	2	2	2	1	2	1	1	1	1	3	1	0	0	1	0	0	0	0	0	0	0	0
Urban	63	56.23287671	0	86.85647426	93.13026572	71.56476869	76.19047546	635	635	.8421009635	1	0	0	1	1	1	1	2	1	1	1	1	1	1	1	2	1	2	0	1	1	1	1	0	0	0	0	0	0	0
Urban	65	37.46575342	0	60.10140406	90.95917045	57.82729364	68.08607483	635	635	.6609063682	1	0	1	2	2	1	1	1	1	1	1	2	1	1	1	1	1	1	0	1	1	2	1	0	0	0	0	1	0	0
Urban	67	49.07534247	0	54.36817473	52.36552171	49.77220685	66.20879364	635	635	.64078427	1	0	0	2	2	1	2	1	1	1	1	2	1	1	1	1	1	3	1	2	3	2	0	0	0	0	0	0	0	0
Urban	69	40.30821918	0	86.85647426	100	60.41608802	88.00366211	635	635	.7000285722	1	1	0	2	2	2	2	2	1	1	2	1	1	3	1	2	2	1	0	0	1	1	0	0	0	0	0	1	0	0
Urban	63	100	16.48780488	100	62.99416721	68.23932841	79.53297424	3	659	.5788592197	1	1	0	2	2	1	2	1	1	2	2	1	2	1	1	1	1	3	1	2	0	1	1	0	0	0	0	0	0	0
Urban	63	89.65753425	0	70.90483619	46.79196371	62.23316488	63.55311203	3	659	.6518324984	1	0	1	2	2	1	2	1	1	1	1	2	1	1	1	1	1	2	0	2	1	2	0	0	0	0	0	0	0	0
Urban	64	75.30821918	42.63414634	100	93.13026572	71.912313	94.96336365	3	659	.6229125739	1	0	0	2	1	1	1	1	1	1	1	1	1	1	1	1	1	2	1	1	1	2	0	0	0	0	0	0	0	1
Urban	67	84.93150685	31.07317073	89.7425897	90.95917045	69.34457974	77.6556778	3	659	.6263169616	1	0	0	2	2	1	1	2	1	1	1	1	1	1	1	2	1	1	0	1	1	2	0	0	0	0	0	0	0	0
Urban	69	52.26027397	12.92682927	89.7425897	100	27.76935481	36.21794891	3	659	.9861191819	1	0	0	1	2	1	3	2	1	2	1	2	2	1	1	2	1	3	1	1	0	3	0	0	1	0	0	0	0	1
Rural	79	29.52054795	0	81.27925117	93.13026572	77.94505655	73.35164642	3	659	1.098697162	1	0	3	1	2	1	1	1	1	1	1	1	1	1	1	1	1	2	0	0	0	3	1	0	0	0	0	0	0	0
Urban	81	65.34246575	28.87804878	99.76599064	83.50615684	58.78647937	53.29670334	3	659	.7478358022	1	1	3	1	3	1	1	2	1	1	1	1	1	2	1	2	1	3	1	0	0	2	1	0	0	1	0	0	0	1
Urban	30	69.04109589	20.97560976	89.7425897	90.95917045	69.48947167	98.07691956	3	676	1.648239006	1	0	0	2	1	1	2	1	1	2	1	1	1	1	1	1	1	1	0	0	0	2	0	0	0	0	0	0	1	0
Urban	55	48.69863014	12.92682927	81.12324493	93.13026572	59.89089957	84.8901062	3	676	.8605666112	1	0	0	1	1	1	1	1	1	1	1	1	1	1	1	1	1	2	0	1	2	2	0	0	1	0	0	0	0	1
Urban	60	24.89726027	28.48780488	43.60374415	12.44329229	50.7078109	57.41757965	3	676	.8277395918	1	1	0	1	4	4	4	4	3	3	2	3	3	1	1	1	1	2	1	2	1	3	1	0	0	1	1	1	0	0
Urban	63	46.88356164	0	100	100	77.39083089	92.58241272	3	676	.6229125739	1	0	0	2	4	1	2	1	1	1	1	1	2	1	1	3	1	3	1	1	1	2	0	0	0	0	0	0	0	0
Urban	63	47.29452055	37.80487805	74.33697348	100	80.02301651	92.58241272	3	676	.6450108924	1	1	0	2	1	1	2	1	1	1	1	1	1	1	1	2	1	3	1	1	0	2	0	0	0	0	0	0	0	1
Urban	70	78.35616438	12.92682927	89.7425897	100	69.79260053	83.69963074	3	676	.8269106524	1	0	0	2	2	3	3	4	1	1	1	1	1	1	4	2	1	1	0	0	1	1	0	0	0	0	0	0	0	0
Urban	74	47.26027397	12.92682927	57.60530421	93.13026572	72.50375327	86.81318665	3	676	.6716937524	1	0	0	2	1	2	2	1	1	1	1	1	1	1	1	2	2	1	0	0	0	2	0	0	1	0	0	0	0	0
Urban	74	84.93150685	0	100	100	61.36430216	82.87545776	3	676	.5912216514	1	1	3	1	1	2	1	1	1	1	1	1	1	1	1	1	1	1	0	0	0	2	0	0	1	0	0	0	0	0
Urban	61	51.54109589	0	52.18408736	53.07841866	51.76406406	42.39926529	3	683	.7026356654	1	0	0	1	2	1	2	1	1	1	1	1	1	1	1	1	1	2	0	2	1	2	1	0	0	1	0	0	0	0
Urban	64	43.97260274	0	89.7425897	93.13026572	61.90440725	70.69596863	3	683	.7064832211	1	1	0	2	2	3	2	2	1	1	1	1	1	1	1	2	1	2	0	1	0	1	1	0	0	0	0	1	0	1
Urban	65	43.73287671	0	36.11544462	95.00972132	42.3744585	93.2692337	3	683	.7491657194	1	1	0	1	2	2	1	1	1	1	1	1	1	1	1	1	1	3	1	1	0	3	1	0	0	0	0	0	0	1
Rural	67	56.23287671	18.92682927	57.60530421	52.36552171	51.4201502	67.85714722	3	683	.8269106524	1	0	0	1	2	1	1	2	2	1	1	1	1	2	2	1	1	3	1	1	1	1	0	0	0	0	0	0	0	0
Urban	71	62.80821918	29.85365854	45.90483619	80.1036941	69.24886485	78.57142639	3	683	.6324609045	1	1	0	1	1	2	2	1	1	1	1	1	1	1	1	2	1	2	1	1	0	2	1	0	0	1	0	0	0	0
Urban	74	66.54109589	26.43902439	97.2698908	93.13026572	80.4300677	59.29486847	3	683	.7799528942	1	0	0	1	2	2	3	2	1	2	2	3	3	1	3	1	1	1	0	1	1	2	0	1	0	1	0	0	0	0
Urban	79	100	52.09756098	78.47113885	100	51.73656478	84.20329285	3	683	.9805524698	1	1	0	1	2	3	2	2	1	1	1	1	1	1	1	2	1	3	1	0	1	1	0	0	0	0	0	0	0	1
Urban	82	47.67123288	0	66.34165367	46.79196371	61.42234733	84.20329285	3	683	.4347271572	1	1	0	1	2	1	2	2	2	1	1	1	1	1	1	1	1	2	1	0	0	2	0	0	0	0	0	0	0	0
Urban	53	79.69178082	38.7804878	100	93.13026572	79.8859258	93.54396057	3	712	.872479047	1	0	0	2	2	1	1	1	1	1	1	1	2	1	1	1	1	3	1	0	2	1	1	0	0	0	0	1	0	0
Rural	57	43.49315068	31.07317073	81.39625585	93.13026572	47.41415707	82.14285278	3	712	.5716095132	1	1	0	2	3	1	1	1	1	1	1	2	2	1	1	1	1	2	1	0	0	1	0	0	0	0	0	0	0	1
Urban	65	72.02054795	0	100	100	61.93680018	72.3901062	3	712	.6626406466	1	1	2	2	2	1	2	1	1	1	1	1	1	1	1	2	2	1	0	2	1	3	0	0	0	0	1	0	1	0
Urban	72	50.23972603	24.82926829	100	93.13026572	65.79985272	77.6556778	3	712	.6670753678	1	0	0	1	1	2	1	1	1	1	1	1	1	2	1	1	1	2	0	0	1	2	1	0	0	0	0	0	0	0
Urban	37	78.76712329	0	63.7675507	70.67401167	71.61094653	90.1098938	3	726	2.033573568	1	0	0	2	2	1	2	1	1	1	2	1	1	1	1	1	1	1	0	1	1	2	0	0	0	0	0	0	0	0
Urban	46	35.82191781	0	42.47269891	46.79196371	56.45832594	71.15384674	3	726	1.186176675	1	1	0	2	3	2	2	1	1	2	2	1	2	1	1	2	1	1	0	1	2	2	0	0	0	0	0	0	0	0
Urban	65	84.93150685	12.92682927	72.62090484	75.34024627	61.7612532	49.95420837	3	726	.7064832211	1	1	0	1	4	4	4	1	1	4	4	4	4	2	1	2	1	2	1	0	1	1	1	0	0	1	0	0	1	1
Rural	75	82.32876712	16.24390244	56.24024961	93.13026572	70.48662161	78.2051239	3	726	.9129917644	1	0	0	1	2	1	2	2	1	1	1	1	1	1	1	2	2	2	0	0	1	2	1	0	0	0	0	0	0	0
Rural	76	13.66438356	31.07317073	66.34165367	93.13026572	67.54789816	74.54212189	3	726	.7117242049	1	0	0	1	2	1	1	3	1	1	1	1	1	1	1	3	2	2	1	1	0	1	1	0	0	0	0	0	0	1
Urban	72	81.43835616	0	74.33697348	100	62.63394729	97.25274658	181	181	.7728843172	1	0	0	2	1	1	1	2	1	1	1	1	1	1	1	1	1	1	0	1	2	1	0	0	0	0	0	0	0	0
Urban	77	72.15753425	0	100	100	66.88043865	83.15019226	181	181	.5820320808	1	0	0	2	1	1	1	1	1	1	1	1	1	1	1	1	1	1	0	1	0	1	0	0	0	0	0	0	0	1
Urban	78	67.46575342	0	100	70.67401167	57.84635915	80.08241272	181	181	.804550343	1	0	0	2	2	4	3	1	1	2	1	2	2	1	2	4	4	1	0	1	0	2	0	1	0	0	0	0	0	1
Urban	83	81.43835616	0	100	85.38561244	72.22840603	90.79670715	181	181	.6127998787	1	1	1	1	4	4	2	2	1	1	1	1	3	1	2	1	1	3	1	0	0	1	1	0	0	0	0	0	0	1
Urban	65	100	20.97560976	100	95.00972132	63.30229802	92.30769348	4	189	.6901238128	1	1	2	1	1	1	1	1	1	1	1	1	1	1	1	1	1	2	0	0	0	1	1	0	0	0	0	0	0	0
Urban	31	89.65753425	28.87804878	75.1950078	56.9669475	58.00231853	65.88827515	192	192	1.351832214	1	1	0	2	1	1	2	3	4	2	2	1	3	1	1	1	1	1	0	1	1	2	0	0	0	0	0	0	0	0
Urban	37	75.30821918	24.92682927	72.42589704	95.00972132	69.53055756	91.39193726	192	192	1.503477218	1	0	0	2	2	1	1	1	1	1	1	1	1	1	1	1	1	2	0	0	1	1	0	0	0	0	0	0	0	0
Urban	40	84.93150685	24.82926829	97.2698908	100	58.15085824	79.80769348	192	192	1.390376774	1	1	1	2	3	3	2	1	1	1	1	2	2	1	1	1	1	2	0	1	2	2	1	0	0	0	0	0	1	0
Urban	50	56.91780822	41.80487805	63.53354134	73.39598185	56.5993465	90.56776428	192	192	.6864191549	1	1	2	2	2	1	2	2	1	1	1	1	1	1	1	1	1	3	1	2	2	2	1	0	0	0	0	0	0	0
Urban	52	52.6369863	0	89.7425897	100	73.87288595	92.30769348	192	192	.7068097628	1	1	3	2	1	1	1	1	1	1	1	1	1	1	1	1	1	1	0	1	1	2	0	0	0	0	0	0	0	0
Urban	51	44.79452055	31.07317073	100	93.13026572	76.12455592	92.12454224	192	192	.9612172419	1	0	0	2	2	1	1	1	1	1	1	1	1	1	1	1	1	3	1	1	2	3	1	0	0	0	0	0	0	1
Urban	60	100	42.68292683	100	100	64.89204131	76.23626709	192	192	.8589977422	1	0	0	2	2	1	1	1	1	1	1	1	1	1	1	1	1	2	0	1	1	1	1	0	1	0	0	0	0	1
Urban	62	68.15068493	0	100	80.1036941	68.61753445	70.00915527	192	192	.6644377627	1	0	0	2	4	1	1	1	1	1	1	1	2	1	1	1	1	2	1	0	1	3	1	0	0	0	0	0	0	0
Urban	65	35.82191781	24.82926829	52.18408736	69.8963059	68.84066827	81.08974457	192	192	.6209478914	1	0	0	2	2	3	2	2	1	1	1	2	1	1	1	3	1	1	0	0	1	1	1	1	0	0	0	0	0	1
Urban	70	80.58219178	0	71.45085803	95.00972132	72.52040388	71.15384674	192	192	.6250740551	1	0	2	2	4	1	1	1	1	1	1	3	3	1	1	1	1	3	1	0	0	3	1	0	0	0	0	0	0	0
Urban	76	78.15068493	31.07317073	100	45.94944913	52.78628039	78.57142639	192	192	.9326791563	1	1	2	1	3	2	2	1	1	1	1	1	2	1	1	1	1	2	1	0	0	3	1	0	0	0	0	0	0	1
Urban	85	31.02739726	31.07317073	100	100	70.26134787	81.95970917	192	192	.4193992594	1	0	0	1	2	1	1	1	1	1	1	1	1	1	1	2	2	2	0	0	1	3	1	0	1	0	0	1	0	0
Urban	60	100	0	100	100	55.00472359	84.56959534	280	280	.7611580043	1	0	2	1	2	1	1	2	1	2	1	3	2	1	1	1	1	2	1	1	0	2	1	0	0	0	0	0	1	0
Urban	62	89.65753425	38.73170732	100	68.63253402	64.04838688	91.34615326	280	280	.6086768666	1	0	0	2	4	2	2	1	1	1	1	1	1	1	1	1	1	2	0	0	0	1	1	0	0	1	0	0	0	0
Urban	62	55.65068493	31.07317073	100	68.63253402	61.01375951	87.45420837	280	280	.7895746519	1	0	0	2	2	1	1	1	1	1	2	1	1	1	1	1	1	1	0	1	1	3	0	0	0	0	0	0	1	0
Urban	66	72.15753425	31.07317073	100	80.1036941	63.81156334	71.56593323	280	280	.6689825487	1	1	0	2	4	3	1	2	1	2	3	2	3	1	1	1	1	3	1	0	0	3	1	0	0	0	0	0	0	1
Urban	67	84.48630137	35.46341463	85.49141966	100	71.11094281	73.80952454	280	280	.7485763818	1	0	0	1	2	1	2	1	1	1	1	2	1	1	1	1	1	2	1	1	0	1	0	0	1	1	0	0	0	1
Urban	67	100	0	89.7425897	55.34672715	70.99714927	91.0256424	280	280	.636925136	1	1	0	2	2	2	2	1	1	1	2	2	2	1	1	1	1	1	0	1	1	1	1	0	0	0	0	0	0	0
Urban	71	100	12.92682927	100	100	70.60607354	87.17948914	280	280	.5532414103	1	1	0	2	2	1	1	1	1	1	1	1	1	2	2	1	1	1	0	0	0	2	1	0	0	0	0	0	0	0
Urban	72	50.06849315	31.07317073	85.17940718	64.54957874	68.09354031	74.63369751	280	280	.659545096	1	1	3	1	3	1	3	2	1	3	1	3	2	1	1	2	1	3	1	0	0	3	1	0	0	1	0	0	1	1
Rural	48	35.20547945	38.29268293	41.61466459	73.65521711	66.13936448	80.7692337	4	303	.9363241067	1	1	2	2	2	1	2	1	1	1	2	2	2	1	1	1	1	2	1	2	0	2	1	0	0	0	0	0	1	1
Urban	54	56.23287671	27.17073171	57.60530421	69.41023979	78.15563659	75.96154022	4	303	.7635776057	1	1	2	2	3	2	2	1	1	1	1	2	2	1	2	1	1	3	1	1	1	2	1	0	0	1	0	0	0	0
Rural	66	84.93150685	12.92682927	85.49141966	68.5353208	48.81644222	61.81318665	4	303	.7651646795	1	0	0	2	3	3	1	2	1	1	1	2	2	1	1	2	2	3	1	1	3	3	0	0	0	0	0	1	1	1
Rural	82	18.49315068	0	78.66614665	93.13026572	32.92234619	74.03845978	4	303	.6901231106	1	0	0	1	1	1	1	1	1	1	1	1	1	1	1	2	2	1	0	1	0	3	1	0	1	0	0	0	0	0
Rural	87	82.05479452	0	100	93.13026572	73.84308863	80.21977997	4	303	.3835795706	1	1	3	2	2	1	2	3	1	1	1	2	2	1	2	3	2	3	1	1	1	3	1	0	0	1	0	0	0	1
Urban	55	68.97260274	33.95121951	46.33385335	52.36552171	61.5083191	58.15018463	4	422	.7219691002	1	0	0	2	5	4	4	3	1	1	1	3	4	1	1	1	1	3	1	1	1	2	1	0	0	0	0	1	0	1
Urban	65	0	0	100	93.13026572	67.80660423	74.26739502	4	422	.7608763701	1	0	0	1	1	1	1	2	1	1	1	1	1	1	1	2	1	1	0	1	1	1	0	0	0	0	0	0	0	1
Urban	65	60.17123288	31.07317073	100	64.54957874	75.45383312	96.42857361	4	422	.8149646474	1	1	0	1	1	1	1	1	1	1	1	1	2	1	1	1	1	2	0	0	0	1	1	0	0	0	0	0	0	1
Rural	52	50.30821918	12.92682927	75.3900156	93.13026572	65.20396295	73.58058167	4	612	.8119459816	1	0	0	2	1	2	2	1	1	1	1	2	1	1	1	1	1	1	0	2	2	1	0	0	0	0	0	1	0	0
Urban	56	60	0	63.49453978	95.00972132	80.22474076	74.77106476	4	612	.9158007789	1	0	0	2	2	1	1	1	1	1	1	1	1	1	1	1	1	1	0	2	1	3	0	0	0	0	0	0	0	0
Urban	64	54.55479452	0	57.60530421	75.34024627	48.72302304	66.30036163	4	612	1.04461196	1	0	2	2	2	2	2	3	1	1	1	1	1	1	1	1	1	1	0	2	2	3	0	0	0	0	1	1	0	0
Urban	72	62.80821918	0	71.25585023	52.36552171	78.92278605	82.87545776	4	612	.5842828589	1	0	0	2	1	1	1	1	1	1	1	1	1	1	1	1	1	2	0	1	1	2	0	0	0	0	0	0	0	1
Urban	77	49.24657534	22.7804878	56.74726989	95.00972132	64.86037301	83.83699036	4	612	.9118057332	1	1	1	1	1	1	1	1	1	1	1	1	1	1	1	1	1	2	0	1	0	2	0	1	0	0	0	0	0	1
Urban	90	33.04794521	0	57.60530421	52.36552171	68.1158114	73.5348053	4	612	.7407542795	1	1	3	2	4	1	2	1	1	1	1	1	3	4	4	1	1	2	1	1	0	3	1	0	1	0	0	0	0	1
Urban	63	57.60273973	0	100	93.13026572	60.73511536	78.34249878	4	620	.5894512326	1	0	0	2	1	1	1	1	1	1	1	1	1	1	1	1	1	2	1	1	2	1	1	0	0	0	0	0	0	1
Rural	51	9.760273973	12.92682927	59.98439938	100	66.37983884	78.57142639	4	632	.6993583931	1	0	0	2	2	1	1	1	1	1	1	1	1	1	1	1	1	1	0	0	0	1	0	0	0	0	0	0	0	0
Urban	62	100	16.24390244	100	100	71.59879953	82.87545776	4	632	.7596262706	1	1	0	1	1	2	1	1	1	1	1	1	1	1	2	2	1	1	0	0	1	1	0	0	0	0	0	0	0	1
Rural	77	0	0	100	100	71.72514856	79.30403137	4	632	.6243391816	1	0	0	1	3	1	1	1	1	1	1	1	1	1	1	4	4	3	1	1	0	3	0	0	1	0	0	1	0	0
Urban	30	89.65753425	27.17073171	67.62870515	87.13545042	66.28115879	62.08791351	4	651	1.501933608	1	1	1	2	2	4	2	1	1	3	2	3	3	1	1	1	1	1	0	0	1	2	0	0	0	0	0	0	1	0
Rural	64	64.48630137	0	57.60530421	49.02786779	75.87602356	80.72344208	4	651	.6443577053	1	1	0	2	4	3	2	3	3	1	1	4	3	1	1	2	2	3	1	0	0	2	1	0	0	0	0	0	1	1
Urban	65	37.7739726	0	57.60530421	52.36552171	69.18816123	72.02381134	4	651	.5894821594	1	1	0	2	2	1	1	1	1	2	2	1	2	1	1	2	2	1	0	0	0	1	0	0	0	0	0	0	0	0
Urban	67	44.82876712	0	77.80811232	56.67530784	71.97553783	85.98901367	4	651	.7696848239	1	0	2	1	1	1	1	1	1	1	1	1	1	1	1	1	1	2	0	2	2	2	0	0	0	0	0	0	0	0
Rural	67	50.75342466	0	61.19344774	52.07388205	54.4513043	75	4	651	.9178754279	1	0	0	1	3	2	2	1	1	1	1	1	1	1	2	1	1	3	1	1	0	1	0	0	0	0	0	0	0	0
Urban	72	41.64383562	0	43.91575663	52.36552171	57.50346578	76.19047546	4	651	.5889977351	1	1	2	1	2	2	2	1	1	2	2	2	1	1	1	1	1	1	0	0	0	1	1	0	0	0	0	0	0	0
Rural	74	18.25342466	16.24390244	57.60530421	52.07388205	39.28584428	69.1391983	4	651	.7255353153	1	0	3	1	1	1	1	1	1	1	1	1	2	1	1	3	3	3	1	0	2	3	1	1	0	1	0	0	0	1
Rural	77	56.23287671	0	57.60530421	52.07388205	70.39221464	67.85714722	4	651	.7069162991	1	1	0	1	1	1	2	1	1	1	1	1	1	1	1	1	1	2	1	0	1	1	0	1	0	0	0	0	0	1
Rural	80	50.75342466	0	57.60530421	52.36552171	75.42610849	75	4	651	.3323910974	1	0	0	2	2	2	1	1	1	1	1	1	1	1	1	3	3	2	0	0	1	1	0	0	1	1	0	0	0	1
Urban	79	61.84931507	23.07317073	47.54290172	60.40181465	70.1933072	86.49266815	4	662	.6914767961	1	0	0	1	1	1	1	1	1	1	1	1	1	1	1	1	1	1	0	1	1	3	1	0	0	0	0	0	0	0
Urban	40	59.28082192	24.82926829	60.0624025	82.72845107	62.42649913	80.72344208	4	670	1.278398308	1	1	0	2	3	2	2	1	1	1	1	3	1	1	1	1	1	1	0	2	1	1	0	0	0	0	0	1	0	0
Urban	60	58.01369863	21.70731707	40.99063963	75.0162022	65.18754949	73.35164642	4	670	1.035655223	1	0	0	1	1	2	2	1	1	2	2	1	2	1	1	1	1	3	1	2	2	3	0	0	0	0	0	0	0	1
Urban	70	75.06849315	31.07317073	100	93.13026572	72.93475402	98.07691956	4	670	.6117650126	1	0	0	2	1	1	1	1	1	1	1	1	1	1	1	1	1	2	0	0	1	1	1	0	0	0	0	0	0	0
Urban	71	100	0	74.33697348	100	63.90816264	84.06593323	4	670	.5657606329	1	1	2	1	1	1	1	1	1	1	1	1	1	1	1	1	1	2	1	0	1	2	0	0	0	1	0	0	0	1
Rural	77	50.75342466	0	100	100	66.41853202	70.23809814	4	670	1.171681844	1	1	3	1	2	1	1	1	1	1	1	1	1	1	2	1	1	2	0	0	0	3	1	0	0	0	0	0	0	1
Urban	52	65.37671233	16.48780488	80.88923557	51.58781594	69.03952409	80.49450684	4	674	.9551938996	1	0	0	2	1	1	2	1	1	2	1	1	1	1	1	1	1	1	0	2	0	1	0	0	0	0	0	0	0	1
Urban	57	64.07534247	0	54.36817473	50.35644848	71.4562262	76.92308044	4	674	.7097392166	1	0	0	2	2	2	2	1	1	1	1	2	2	1	1	1	1	3	1	1	1	2	0	0	0	0	0	1	0	1
Urban	61	53.11643836	0	100	95.00972132	65.57493156	71.42857361	4	674	.6502905903	1	0	2	2	2	1	1	1	1	1	1	1	3	1	1	1	1	3	1	2	1	3	0	0	0	0	0	0	1	1
Urban	62	8.082191781	55.56097561	64.50858034	95.00972132	67.93084227	86.58424377	4	674	.6250395211	1	0	0	2	2	1	1	1	1	1	1	1	1	1	1	3	2	1	0	1	1	1	0	0	0	0	0	0	0	0
Urban	63	57.29452055	0	97.2698908	95.00972132	59.95464035	87.91209412	4	674	.7518845362	1	0	0	2	1	4	1	1	1	1	1	1	1	1	1	3	3	3	0	1	1	1	0	0	1	0	0	0	0	0
Urban	69	59.52054795	16.48780488	54.36817473	52.36552171	70.72503071	67.58241272	4	682	.6684297018	1	0	0	2	2	1	1	1	1	1	1	1	1	3	2	1	1	2	0	2	1	1	1	0	0	0	0	0	0	1
Urban	71	46.16438356	0	100	56.67530784	48.02574073	72.43589783	4	682	.6256234167	1	1	3	2	2	4	2	1	1	1	1	3	4	1	1	1	1	3	1	0	0	1	1	0	0	0	0	1	0	1
Urban	70	45	0	96.56786271	93.13026572	62.39269739	80.03662872	4	682	.5683438955	1	1	2	2	1	2	1	1	1	2	1	1	1	1	1	1	1	1	0	1	1	2	0	0	0	0	0	0	0	0
Urban	74	44.65753425	26.43902439	71.45085803	73.65521711	61.67556698	87.45420837	4	682	.5020115224	1	1	0	2	2	2	1	1	1	1	1	1	1	1	1	1	1	1	0	0	0	2	0	0	1	0	0	0	0	1
Urban	80	62.46575342	12.92682927	61.50546022	65.16526248	59.82413858	68.17765808	4	682	.5601877501	1	1	3	1	4	2	3	2	2	2	2	3	3	2	1	1	1	3	1	0	0	3	1	0	0	1	0	0	0	1
Urban	81	61.84931507	30.97560976	67.00468019	52.36552171	63.55753653	69.04762268	4	682	.4614012354	1	0	0	1	2	1	2	1	1	1	1	2	1	1	1	2	2	3	1	1	0	1	1	0	1	0	0	0	0	1
Urban	65	39.17808219	0	100	80.1036941	30.05371259	39.65201569	4	706	.647648133	1	1	0	2	2	1	1	1	1	3	3	1	4	1	1	1	1	1	0	1	1	1	0	0	0	0	0	0	1	0
Urban	77	66.50684932	0	99.76599064	100	69.46786223	67.62820435	4	706	.767114307	1	0	0	2	1	1	1	1	1	1	1	1	1	1	1	1	1	2	0	1	1	1	0	0	0	0	0	0	0	1
Urban	78	84.48630137	0	100	90.95917045	36.75519422	77.93040466	4	706	.8963586897	1	1	3	1	3	1	3	1	1	1	1	1	1	1	2	1	1	3	1	0	0	1	1	0	1	0	0	0	0	1
Rural	79	76.64383562	0	57.60530421	70.67401167	71.25746435	83.33333588	4	706	.6490234588	1	1	0	1	3	2	1	1	1	1	1	1	1	1	1	1	1	1	0	0	0	2	1	0	0	0	0	0	0	0
Urban	80	46.88356164	0	100	68.85936487	61.51585143	69.04762268	4	706	.4449462073	1	1	3	2	2	1	1	1	1	1	1	2	2	1	1	1	1	2	0	0	0	3	1	0	0	1	0	0	0	1
Urban	54	100	20.97560976	97.2698908	68.85936487	72.08474903	76.00733185	4	707	1.085734527	1	0	0	1	2	4	4	1	1	1	1	3	2	1	1	1	1	2	1	2	1	2	0	0	0	0	0	0	0	0
Urban	81	67.60273973	12.92682927	57.60530421	95.00972132	61.88883668	81.7307663	4	707	.3796397981	1	1	3	2	2	3	2	2	1	1	1	1	1	1	1	1	1	1	0	0	0	1	1	0	0	0	0	0	0	0
Rural	46	49.07534247	38.34146341	70.43681747	80.1036941	38.61629715	64.69779968	5	145	.8972514507	1	1	0	2	2	3	2	2	1	2	1	1	2	1	1	2	1	1	0	2	1	1	0	0	0	0	0	0	0	0
Rural	73	22.12328767	0	100	68.63253402	84.51841045	72.61904907	5	145	.5185214321	1	1	0	2	2	3	2	2	1	1	1	2	2	1	1	1	1	1	0	0	0	1	1	0	1	0	0	0	0	1
Urban	43	61.84931507	0	75.1950078	100	77.87829939	92.49084473	5	203	1.473156146	1	0	0	2	2	1	2	1	1	1	1	1	1	1	2	2	2	1	0	1	2	1	1	0	0	0	0	0	0	0
Urban	60	59.21232877	0	75.1950078	87.62151653	61.71323167	96.42857361	5	203	.686928165	1	0	0	2	1	1	1	1	1	1	1	1	1	1	1	1	1	2	0	1	1	2	0	0	0	0	0	0	0	1
Urban	60	56.50684932	24.92682927	52.18408736	54.1801685	50.54623885	69.04762268	5	203	.8772899621	1	0	0	2	2	2	1	1	1	2	2	2	2	2	2	2	1	2	1	1	0	1	0	0	0	0	0	0	0	0
Urban	61	89.65753425	0	100	100	61.23350254	89.2399292	5	203	.6297905062	1	1	1	2	2	1	1	1	1	1	1	1	1	1	1	1	2	2	0	1	1	1	1	0	0	0	0	0	0	0
Urban	66	80.58219178	0	69.61778471	35.93648736	70.37586832	70.46702576	5	203	.590707289	1	1	2	2	1	2	2	1	1	2	2	2	1	1	1	1	1	3	1	1	1	2	0	0	0	0	0	0	0	1
Urban	78	55	38.73170732	100	100	59.53094177	97.84797668	5	203	.7349375041	1	0	0	2	1	1	1	1	1	1	1	1	2	1	1	1	1	1	0	0	0	1	1	0	0	0	1	0	0	0
Urban	80	100	0	47.54290172	60.40181465	47.75292705	64.37728882	5	203	.3785121469	1	1	2	2	1	3	1	2	1	3	2	1	1	1	1	1	1	3	1	0	0	3	0	0	0	1	0	0	0	1
Rural	62	36.02739726	26.43902439	100	93.13026572	67.80052035	91.0256424	5	232	.6736307624	1	0	2	1	1	1	1	1	1	1	1	1	1	1	2	1	1	3	1	2	1	3	0	0	0	0	0	0	0	0
Urban	63	56.23287671	20.97560976	57.60530421	75.34024627	65.04199283	75.50366211	5	232	.6242298767	1	1	0	2	2	3	2	1	1	1	1	1	1	1	1	2	1	2	1	0	1	2	1	0	0	0	0	1	0	1
Urban	64	55.17123288	0	74.33697348	68.5353208	54.36072037	92.71977997	5	232	.6675350857	1	1	2	2	2	1	1	1	1	1	1	1	3	1	1	1	1	3	1	1	0	1	1	0	0	1	0	0	0	1
Urban	63	45	0	59.12636505	82.72845107	53.3789898	59.29486847	5	232	.5646535333	1	0	0	2	2	3	2	3	1	3	3	2	2	3	1	1	1	1	0	1	1	2	0	0	0	0	0	0	1	0
Urban	66	51.19863014	16.24390244	46.41185647	93.13026572	59.19026057	71.88644409	5	232	.5250690321	1	1	2	2	2	4	4	1	1	1	1	2	3	1	1	3	2	3	1	0	0	2	1	0	0	0	0	1	0	1
Urban	67	51.50684932	0	52.18408736	49.64355152	56.17120177	65.93406677	5	232	.5433658388	1	0	0	2	2	2	2	1	1	2	1	2	2	1	1	2	1	2	0	0	1	3	1	0	1	0	0	0	0	1
Rural	67	22.12328767	18.92682927	75.85803432	93.13026572	66.40439905	97.84797668	5	232	.6076251815	1	0	0	2	2	2	2	1	1	1	1	1	1	1	2	2	1	2	1	1	0	1	0	0	0	1	1	0	0	0
Urban	70	38.45890411	0	81.12324493	100	42.41633122	35.76007462	5	232	.5829857864	1	1	3	1	4	4	3	2	1	3	1	4	4	4	2	1	1	2	1	1	0	3	0	1	1	0	1	1	0	1
Urban	73	49.24657534	43.75609756	42.31669267	48.25016202	50.34006668	59.70695496	5	232	.5531862673	1	1	0	2	2	2	2	2	1	1	2	2	1	1	1	1	1	2	0	0	0	1	0	0	0	1	0	0	0	1
Urban	76	64.34931507	0	100	100	73.06880039	90.29304504	5	232	.7690741275	1	1	0	2	1	2	1	2	1	1	1	1	1	1	1	1	1	2	1	1	1	1	0	0	1	0	1	0	0	0
Urban	85	39.96575342	0	100	93.13026572	45.14276248	75	5	232	.4446838467	1	1	3	2	2	1	1	2	1	1	1	1	2	1	1	1	1	1	0	1	0	1	0	0	0	0	0	0	0	1
Rural	64	89.65753425	0	67.00468019	73.169151	86.76810939	79.89926147	5	247	.5786564482	1	1	0	2	2	1	2	1	1	1	1	1	1	1	1	4	1	3	1	1	1	2	1	0	0	0	0	0	0	0
Urban	69	54.45205479	0	88.3775351	93.13026572	58.27988129	91.48352051	5	247	.6403094472	1	0	0	2	2	1	1	1	1	1	1	2	2	1	1	1	1	1	0	0	1	1	1	0	0	0	0	0	0	0
Urban	60	59.34931507	39.07317073	55.73322933	93.13026572	74.14619986	73.58058167	5	286	.5415857724	1	1	2	2	2	1	1	1	1	1	1	2	1	1	1	1	1	3	1	2	1	2	1	0	0	1	0	0	0	0
Urban	66	26.33561644	0	100	73.65521711	67.66405663	74.86264038	5	286	.5691304558	1	1	0	2	2	3	2	1	1	2	2	2	2	1	1	1	1	3	1	1	0	3	1	0	0	1	0	0	0	1
Urban	70	56.23287671	43.75609756	57.60530421	38.8852884	52.60171139	69.87179565	5	286	.66783958	1	1	1	1	1	1	1	2	1	3	2	3	3	1	1	1	1	2	0	0	0	2	0	0	0	0	0	0	0	0
Urban	76	38.45890411	0	85.49141966	93.13026572	68.79254092	59.15750885	5	286	.6987088539	1	0	3	1	1	1	1	1	1	1	1	1	1	1	1	1	1	1	0	2	1	2	0	0	1	1	0	0	0	1
Urban	80	18.49315068	16.48780488	100	93.13026572	43.65693084	60.80586243	5	286	.4842365714	1	0	0	1	3	4	4	4	3	4	4	4	4	1	1	3	2	2	1	1	0	2	1	1	1	1	0	0	0	1
Urban	70	82.32876712	18.92682927	100	93.13026572	78.29095685	73.35164642	5	374	.6076251815	1	0	0	2	2	1	2	2	1	1	1	1	2	1	1	2	1	1	1	1	0	1	1	0	0	0	0	0	0	1
Rural	77	51.19863014	30.63414634	85.49141966	65.71613739	57.01029918	77.15201569	5	374	.5801676092	1	1	3	2	1	1	2	1	1	1	1	1	1	1	2	1	1	2	1	0	0	2	0	0	0	0	0	0	0	0
Urban	38	30.37671233	30.43902439	70.43681747	76.89565781	61.41006318	79.99084473	390	390	2.192352839	1	0	1	2	1	2	2	1	1	1	1	1	1	1	1	1	1	1	0	1	2	2	0	0	0	0	0	0	0	0
Rural	42	70.4109589	16.48780488	100	93.13026572	62.83866455	68.08607483	390	390	1.593467964	1	0	0	2	2	3	2	1	1	1	1	1	2	1	1	1	1	1	0	1	1	1	0	0	0	0	0	0	0	0
Urban	42	100	30.43902439	81.27925117	83.50615684	53.21781189	80.72344208	390	390	1.005918321	1	1	1	2	2	4	3	1	1	3	2	1	2	1	1	1	1	2	1	1	0	2	0	0	0	0	0	0	0	0
Urban	63	35.82191781	0	30.14820593	93.13026572	73.78334265	84.06593323	390	390	.5865489089	1	1	3	2	1	2	1	1	1	2	1	1	1	1	1	1	1	2	1	1	1	2	1	0	0	0	0	0	1	0
Urban	64	78.35616438	20.97560976	97.2698908	100	66.18733098	88.87362671	390	390	.5845181583	1	0	0	1	1	1	1	1	1	1	1	1	1	1	1	1	1	3	1	1	1	2	0	0	0	0	0	0	1	0
Urban	64	41.50684932	16.48780488	57.60530421	79.55281918	60.93476254	80.63186646	390	390	.51186364	1	1	2	2	1	2	2	1	1	1	1	1	2	1	1	1	1	1	0	1	1	2	0	0	0	0	0	0	1	0
Urban	66	42.73972603	0	54.36817473	93.13026572	65.60197668	85.25640869	390	390	.5460698167	1	1	0	2	1	2	1	1	1	1	1	1	1	1	1	1	1	2	1	1	1	1	0	0	0	0	0	0	0	0
Urban	67	69.04109589	0	57.60530421	80.1036941	64.78406655	80.08241272	390	390	.631166154	1	0	2	2	1	4	3	1	1	2	2	2	1	1	1	1	1	1	0	1	1	1	0	0	0	0	0	0	0	1
Urban	66	38.45890411	0	52.18408736	34.31626701	35.48036113	46.70329666	390	390	.6605398808	1	1	0	2	2	2	2	2	1	2	3	2	2	1	1	2	2	1	0	2	1	2	0	1	0	0	0	0	0	0
Urban	72	68.15068493	20.97560976	71.45085803	79.55281918	55.22740957	70.23809814	390	390	.5084697825	1	1	0	1	2	2	2	1	1	1	1	1	1	1	1	1	1	3	1	1	1	2	1	0	0	0	0	0	0	0
Urban	73	72.15753425	0	85.49141966	100	48.86500503	78.80036163	390	390	.6809348537	1	1	3	1	2	2	2	3	1	2	1	2	2	1	1	1	1	2	0	1	0	1	1	0	0	0	0	0	0	0
Urban	76	100	0	100	90.95917045	59.49308444	84.43223572	390	390	.4926126072	1	1	3	2	1	2	2	2	1	1	1	1	1	1	1	2	1	2	0	1	1	2	1	0	0	0	0	0	1	1
Rural	79	100	0	81.12324493	100	53.78148279	91.75823975	390	390	.6918871356	1	1	3	1	2	1	1	1	1	1	1	1	1	2	3	1	1	3	1	1	0	1	0	0	0	0	0	0	0	1
Urban	87	44.7260274	0	57.60530421	67.69280622	48.83365461	69.96337128	390	390	.4041251979	1	1	3	1	3	2	1	2	1	2	1	2	2	1	2	2	1	3	1	0	0	2	0	1	1	1	0	1	0	1
Urban	91	100	49.6097561	50.89703588	52.36552171	83.21659638	76.55677795	390	390	.1895102642	1	1	3	1	4	1	2	3	1	1	1	1	1	1	1	3	3	1	0	0	0	2	1	0	0	0	0	1	0	0
Urban	51	54.62328767	20.97560976	63.7675507	72.71548931	57.96102413	72.71062469	5	440	.6180515349	1	1	1	2	2	2	2	1	2	2	2	2	1	2	1	1	1	1	0	0	0	2	0	0	0	0	0	0	0	0
Urban	64	23.49315068	12.92682927	100	93.13026572	56.37483087	74.72528076	5	440	.6328940906	1	0	0	2	2	1	1	1	1	1	1	2	1	1	1	2	2	2	0	0	1	1	1	0	0	0	0	0	0	0
Urban	64	64.07534247	0	85.49141966	93.13026572	42.62764717	66.71245575	5	440	.6297905062	1	1	1	2	3	2	1	1	1	1	1	2	2	1	1	1	1	3	1	1	1	3	0	0	0	0	0	1	1	0
Rural	81	31.02739726	0	54.36817473	93.13026572	58.46900248	71.7948761	5	440	.3503856904	1	0	3	1	2	2	2	1	1	1	1	1	1	1	1	2	1	1	0	2	1	2	0	0	0	0	0	0	0	0
Urban	69	100	0	100	100	68.58406509	78.84615326	5	468	.6305995025	1	0	0	1	3	2	2	2	1	1	1	1	1	1	1	1	1	3	1	1	1	2	1	0	0	0	0	0	0	1
Urban	80	32.29452055	42.29268293	85.49141966	100	60.81431416	75	5	468	.8736277048	1	1	3	1	2	2	1	1	1	1	1	1	1	1	1	1	1	3	1	0	1	1	1	0	0	0	0	0	0	0
Rural	49	22.12328767	26.43902439	63.7675507	73.65521711	65.78799916	57.05128479	5	501	1.283532136	1	1	0	1	2	2	2	1	1	1	1	1	1	1	2	2	1	2	0	2	1	2	1	0	0	0	0	0	0	0
Rural	40	61.84931507	16.48780488	74.4149766	75.34024627	84.87872326	93.3150177	5	527	1.07293655	1	0	0	2	2	1	2	1	1	1	2	1	1	1	1	1	1	1	0	2	1	3	0	0	0	0	0	0	0	0
Rural	70	35.82191781	0	47.54290172	95.00972132	74.76844148	81.54762268	5	527	.5867666504	1	0	0	2	2	1	1	1	1	1	1	1	1	1	1	1	1	1	0	2	1	2	0	0	0	0	0	0	0	0
Urban	51	100	0	100	90.95917045	66.68822871	83.88278198	5	559	.7316606315	1	1	2	1	4	2	2	1	1	1	1	1	3	1	1	1	1	1	0	2	1	1	1	0	0	0	0	1	1	0
Urban	56	68.80136986	0	100	93.13026572	81.0170613	87.91209412	5	559	.9921043448	1	0	0	1	2	1	2	1	1	1	1	1	2	1	1	3	1	2	0	2	1	2	1	0	0	0	0	0	0	1
Rural	57	42.73972603	12.92682927	45.55382215	34.44588464	56.82900058	85.1648407	5	559	.8772899621	1	0	0	2	2	1	1	1	1	1	1	1	1	1	1	1	1	2	0	1	0	3	1	0	0	0	0	0	0	1
Rural	60	37.15753425	35.56097561	54.36817473	93.13026572	51.45912765	66.84981537	5	559	.651139115	1	0	2	2	2	1	2	1	1	2	2	2	3	1	1	2	1	2	0	1	2	1	0	0	0	0	0	1	1	0
Rural	64	35.82191781	28.48780488	35.4524181	56.67530784	79.98222649	83.01281738	5	559	.7121425905	1	0	0	2	2	2	2	1	1	1	1	2	1	1	1	1	1	2	0	1	0	3	1	0	1	0	0	0	0	1
Rural	66	49.24657534	81.6097561	75.1950078	51.19896306	57.98672732	72.84798431	5	559	.5407860933	1	0	0	2	2	2	2	1	1	2	1	2	2	1	1	2	2	1	0	1	2	1	0	0	0	0	0	1	1	1
Urban	68	35.20547945	30.43902439	30.38221529	100	60.51411533	85.02746582	5	559	.6643963064	1	1	0	1	2	3	2	1	1	1	1	1	2	1	1	1	1	1	0	1	1	2	1	0	0	0	0	0	0	1
Urban	58	41.02739726	0	45.63182527	93.13026572	66.57665433	80.26556396	5	627	.9921043448	1	0	0	1	2	1	1	1	1	1	1	1	1	1	1	1	1	1	0	1	1	1	0	0	0	0	0	0	0	0
Urban	63	27.5	0	100	93.13026572	71.02702581	96.15384674	5	627	.7802662999	1	1	0	2	2	2	1	1	1	1	1	1	1	1	1	1	1	1	0	1	1	3	1	0	0	0	0	0	1	0
Urban	88	67.60273973	0	57.60530421	70.67401167	57.13244032	61.81318665	5	627	.3875678535	1	1	3	1	4	3	2	4	3	1	1	4	4	3	2	2	1	2	1	0	0	3	1	0	0	0	0	0	0	0
Rural	71	4.280821918	0	78.66614665	93.13026572	44.10192134	72.3443222	5	634	.5173547257	1	0	0	2	1	1	2	2	1	1	1	1	1	1	1	1	1	2	0	0	1	1	0	0	1	0	0	0	0	1
Urban	80	35.82191781	18.92682927	42.86271451	90.95917045	42.46314592	55.99816895	5	634	.5117547015	1	1	3	1	2	4	3	2	1	3	3	2	2	1	1	2	1	3	1	0	0	3	1	0	1	0	0	0	1	1
Urban	32	47.19178082	16.24390244	72.42589704	79.45560596	75.81643792	93.77289581	5	643	2.595095114	1	0	0	2	2	2	3	2	1	2	2	1	1	1	1	1	1	3	0	0	1	1	0	0	0	0	0	0	0	0
Rural	57	50.75342466	22.7804878	66.84867395	93.13026572	68.82298142	75.96154022	5	643	.5715296931	1	1	2	2	2	2	2	1	1	1	2	1	1	1	1	1	1	1	0	0	0	2	0	0	0	0	0	0	0	0
Rural	74	75.30821918	43.6097561	63.22152886	49.02786779	84.44895159	69.1391983	5	643	.8289335246	1	0	3	1	3	2	3	1	1	2	2	2	2	1	1	1	1	3	1	1	0	1	1	0	1	0	0	1	1	1
Urban	62	28.45890411	18.92682927	100	83.3441348	76.91423424	89.46885681	5	711	.5777838076	1	1	0	1	1	3	1	1	1	1	1	1	1	1	1	1	1	2	1	1	0	1	0	0	0	0	0	0	0	1
Urban	50	50.75342466	16.48780488	50.81903276	52.36552171	62.07082757	87.91209412	3	615	.8568786139	1	0	0	2	2	1	1	2	2	1	1	1	1	1	1	1	1	1	0	0	0	1	0	0	0	0	0	0	0	0
Urban	53	53.76712329	16.48780488	52.18408736	93.13026572	70.11050277	71.52014923	3	615	.7514204441	1	0	0	2	2	1	1	1	1	1	1	1	1	1	2	2	2	2	0	2	3	2	0	0	0	0	0	0	0	0
Urban	56	50.75342466	0	57.60530421	52.36552171	55.19584404	81.22711182	3	615	.7949685977	1	1	2	2	2	1	1	2	2	1	1	1	1	1	1	1	1	2	0	2	1	1	0	0	0	0	0	0	0	0
Urban	59	75.30821918	0	54.36817473	100	59.3053466	77.74725342	3	615	.5392905819	1	1	0	2	1	2	2	1	1	1	1	1	1	1	1	1	1	2	0	0	1	1	0	0	0	0	0	0	0	0
Rural	63	100	0	57.60530421	32.46921581	67.7331363	71.42857361	3	615	.8163291979	1	1	0	1	3	1	1	2	1	1	1	1	1	1	1	1	1	1	0	2	1	1	0	0	0	0	0	0	0	1
Urban	62	27.73972603	0	38.22152886	93.13026572	69.43671792	80.03662872	3	615	.6748622289	1	1	0	1	2	1	1	3	2	1	1	1	2	2	2	2	2	2	1	0	0	1	1	0	0	0	0	0	1	0
Urban	63	70.4109589	0	57.60530421	100	48.6303716	74.72528076	3	615	.6237454355	1	1	2	2	3	2	1	1	1	1	1	2	1	1	2	1	1	1	0	0	0	1	1	0	0	0	0	0	1	0
Urban	64	44.79452055	0	57.60530421	49.02786779	66.36557095	73.07691956	3	615	1.122278536	1	0	3	1	3	3	2	1	1	2	2	1	2	1	1	2	2	3	1	1	2	1	1	0	1	1	0	0	1	1
Urban	69	30.89041096	0	57.60530421	49.02786779	71.47642986	65.93406677	3	615	.8269106524	1	0	1	1	2	1	1	1	1	1	1	1	1	2	2	1	1	2	1	1	0	2	0	0	0	0	0	0	0	1
Urban	70	49.8630137	0	57.60530421	45.65780946	62.71018383	68.40659332	3	615	.7181272433	1	0	0	2	3	1	1	3	2	1	1	1	1	1	1	3	3	2	0	0	2	1	1	0	0	0	0	0	0	1
Urban	72	53.76712329	0	58.30733229	80.1036941	69.74705121	74.63369751	3	615	.6660109086	1	0	0	1	1	2	1	1	1	1	1	1	3	1	1	2	2	2	0	0	0	1	0	1	1	1	0	0	0	1
Urban	74	50.75342466	0	57.60530421	49.02786779	79.98610745	82.14285278	3	615	.6324609045	1	1	2	1	3	1	1	2	2	1	1	1	1	1	1	3	3	1	0	1	0	1	1	0	0	0	0	0	0	0
Urban	77	31.91780822	0	57.60530421	80.1036941	62.0327243	78.57142639	3	615	.9805524698	1	1	0	1	1	1	1	1	1	1	1	1	1	1	1	2	2	2	0	0	1	1	1	0	0	0	0	0	0	0
Urban	79	56.23287671	0	57.60530421	52.36552171	57.21054219	75.82417297	3	615	.6803998239	1	1	3	1	2	2	1	2	1	1	1	1	1	1	1	2	2	2	1	0	1	1	0	0	0	0	0	0	0	1
Urban	81	32.02054795	0	34.28237129	52.07388205	59.81365905	70.32967377	3	615	.4639428946	1	1	0	2	4	1	1	3	1	2	2	4	2	1	1	2	2	3	1	1	0	3	1	0	0	0	0	0	0	0
Urban	81	84.93150685	0	57.60530421	45.69021387	57.36690886	77.6556778	3	615	.7413018798	1	0	0	1	3	2	2	3	1	1	1	1	2	1	3	3	1	2	0	1	1	2	0	0	1	0	1	0	0	1
Urban	82	33.56164384	0	56.74726989	100	59.49325993	73.44322205	3	615	.7413018798	1	0	0	1	4	2	2	2	2	1	2	3	3	1	1	1	1	2	0	1	0	2	1	0	1	0	0	0	0	1
Urban	83	57.9109589	0	57.60530421	30.20090732	52.33286497	65.43040466	3	615	.4867173549	1	1	2	1	3	2	1	1	1	2	2	3	3	2	2	3	2	3	1	1	0	3	1	0	0	1	0	1	0	0
Urban	26	40.89041096	12.92682927	46.33385335	52.36552171	79.7881782	76.41941833	3	615	1.892844866	1	1	0	2	3	2	3	1	1	1	1	3	2	1	1	1	1	3	1	1	0	1	0	0	0	0	0	0	1	0
Urban	22	42.73972603	54.97560976	57.60530421	29.03434867	56.497701	73.07691956	124	124	3.735443736	1	1	1	2	2	1	2	1	1	1	2	2	1	1	1	1	1	1	0	1	1	1	0	0	0	0	0	0	0	0
Urban	25	68.15068493	0	57.60530421	100	62.95416957	76.92308044	152	152	2.478239053	1	1	1	2	3	3	3	2	1	2	1	2	2	1	1	1	1	1	0	0	1	3	0	0	0	0	0	0	0	0
Urban	27	60.17123288	0	52.96411856	80.1036941	57.95145596	63.50733185	152	152	2.478239053	1	1	1	2	3	3	3	1	1	2	2	3	2	1	1	1	1	2	0	2	1	2	0	0	0	0	0	0	0	0
Urban	28	19.7260274	0	100	93.13026572	69.55364172	75	1	219	2.66445339	1	1	1	2	2	1	2	1	1	2	2	2	2	1	1	1	1	2	1	2	1	1	0	0	0	0	0	0	0	0
Urban	26	50.75342466	0	70.16380655	93.13026572	66.58341459	98.80952454	390	390	2.109055974	1	1	0	2	2	1	1	1	1	1	1	1	1	2	2	2	2	1	0	1	0	1	0	0	0	0	0	0	0	0
Urban	23	64.00684932	22.7804878	86.85647426	100	83.54136565	83.37911987	5	286	1.691002837	1	1	0	2	3	3	3	1	1	2	2	2	2	1	1	1	1	3	0	0	1	1	0	0	0	0	0	0	0	0
Urban	21	89.65753425	0	100	93.13026572	51.63865612	77.42674255	1	219	7.796861442	1	0	1	2	1	1	1	1	1	1	1	1	1	1	1	1	1	2	0	0	1	2	0	0	0	0	0	0	0	0
Urban	28	56.23287671	54.97560976	80.88923557	100	63.91871498	97.61904907	545	545	2.813281309	1	0	1	2	3	1	1	1	1	1	1	1	1	2	1	1	1	2	0	0	1	1	1	0	0	0	0	0	0	0
Urban	28	62.80821918	0	56.74726989	100	46.64892446	69.41392517	152	152	2.478239053	1	1	1	2	4	4	4	1	1	1	1	4	2	1	1	1	1	2	0	2	2	2	0	0	0	0	0	0	1	0
Urban	23	70.4109589	22.7804878	71.45085803	100	80.98883098	98.07691956	5	286	3.04847603	1	0	0	2	1	1	1	1	1	1	1	1	1	1	1	1	1	3	1	1	1	1	0	0	0	0	0	0	0	0
Urban	20	65.03424658	24.92682927	63.49453978	38.91769281	67.09932616	86.35531616	545	545	5.403787946	1	0	1	2	1	2	3	1	1	2	2	1	1	3	1	1	1	1	0	2	2	1	0	0	0	0	0	0	0	0
Urban	28	48.21917808	20.97560976	48.51794072	90.95917045	56.57673994	72.11538696	152	152	2.478239053	1	1	1	2	1	2	2	1	2	2	2	1	2	3	1	1	1	3	1	1	0	3	0	0	0	0	0	0	1	0
Urban	18	62.80821918	0	100	90.95917045	80.69706226	89.69779968	4	707	3.211903725	1	1	1	1	1	1	1	1	1	1	1	1	1	1	1	1	1	1	0	1	1	1	0	0	0	0	0	0	0	0
Urban	20	56.67808219	39.07317073	57.60530421	24.88658458	58.252812	57.78388214	5	468	2.494204178	1	1	1	2	2	4	3	2	2	2	2	2	2	1	1	1	1	1	0	2	1	1	0	0	0	0	0	0	0	0
Urban	20	33.56164384	0	73.2449298	79.87686325	58.93100569	86.72161865	4	682	6.087614601	1	0	1	2	2	2	2	1	1	1	2	1	1	1	1	1	1	1	0	1	0	1	0	0	0	0	0	0	0	0
Urban	62	71.23287671	12.92682927	59.39937598	75.34024627	64.30865211	67.85714722	1	264029	.9408813628	2	0	0	2	3	3	1	1	1	1	1	2	2	1	1	1	1	3	0	1	1	1	0	0	0	0	0	0	0	0
Urban	35	89.65753425	51.02439024	63.49453978	64.58198315	77.53045236	67.39926147	1	264029	4.426709679	2	1	0	2	2	2	4	3	1	3	3	2	3	1	1	2	3	3	1	0	1	3	0	0	0	1	0	0	0	0
Urban	55	60.30821918	38.29268293	100	80.1036941	67.02488904	79.89926147	1	264029	.8757263853	2	1	0	1	5	4	3	1	1	2	2	3	3	1	1	1	1	1	0	2	1	1	1	0	0	0	0	0	1	0
Urban	23	78.76712329	0	65.63962559	73.65521711	77.40288904	85.30220032	1	264039	.4804471935	2	1	1	2	1	3	2	1	1	1	2	1	1	1	1	1	1	2	0	2	1	1	0	0	0	0	0	0	0	0
Urban	19	100	1.902439024	67.00468019	93.13026572	69.33750477	70.51281738	1	264039	2.206369409	2	0	1	2	3	1	1	1	1	2	2	2	2	1	1	1	1	1	0	2	1	1	0	0	0	0	0	0	0	0
Urban	34	66.54109589	71.6097561	57.60530421	93.13026572	68.65975673	77.88461304	1	264039	2.687634093	2	0	0	2	1	1	1	1	1	1	1	1	1	1	1	1	1	1	0	1	1	1	0	0	0	0	0	0	0	1
Urban	63	61.91780822	85.56097561	85.49141966	53.07841866	64.36714607	88.91941833	1	264039	.9178386572	2	1	3	2	3	1	1	1	1	1	1	1	1	1	1	1	1	3	1	2	2	1	1	0	0	0	0	0	0	1
Urban	65	100	38.29268293	100	76.02073882	48.39577201	67.85714722	1	264049	.2851830576	2	1	3	2	2	1	2	1	1	1	1	1	1	1	1	1	1	2	1	2	0	1	0	0	0	0	0	0	0	0
Urban	64	50.17123288	64.09756098	49.49297972	68.63253402	57.59989682	65.29304504	1	264049	.6052123755	2	1	2	2	4	1	1	1	1	3	3	1	2	1	1	3	1	2	0	2	1	1	0	0	0	0	0	0	0	0
Urban	74	89.65753425	43.85365854	79.52418097	52.98120544	82.25530899	53.61721802	1	264049	.2953902373	2	1	3	1	4	4	4	3	2	4	4	4	4	1	1	4	4	3	1	1	0	2	1	0	0	1	0	0	0	1
Urban	72	100	22.7804878	57.37129485	53.04601426	57.70758392	41.16300201	1	264049	.341086642	2	0	3	1	3	4	4	4	3	4	4	4	4	2	2	2	1	3	1	1	1	1	1	0	0	1	0	0	0	1
Urban	42	100	24.82926829	58.77535101	68.24368114	52.18343101	63.7820549	1	264059	3.473808971	2	1	2	2	3	1	1	1	1	3	3	1	2	1	1	1	1	3	1	0	2	2	0	0	0	0	1	1	1	0
Urban	44	100	29.80487805	100	73.65521711	11.69245487	74.0842514	1	264059	1.161537535	2	1	1	2	1	1	1	1	1	2	2	2	2	1	1	1	1	1	0	0	1	1	0	0	0	0	0	0	0	0
Urban	78	100	0	97.2698908	93.13026572	63.98167532	62.86630249	2	261011	3.136005241	2	1	3	1	1	4	3	2	1	1	1	1	1	1	1	1	1	3	1	1	0	1	1	0	1	0	0	0	0	1
Urban	51	41.64383562	89.51219512	100	99.83797797	70.69016152	59.61538696	2	221091	.6607658426	2	0	0	1	4	2	2	1	1	2	2	2	2	1	1	1	1	1	0	2	1	2	0	0	0	0	1	0	0	0
Urban	42	65.1369863	79.2195122	75.85803432	45.3661698	65.3146983	67.49084473	2	221091	.9304231144	2	1	0	2	1	3	1	1	1	2	2	1	2	1	1	1	1	1	0	0	1	1	0	0	0	0	0	0	0	0
Urban	58	100	49.75609756	100	100	71.73130226	45.14651871	2	221091	.2861205263	2	1	1	1	5	4	4	3	3	4	4	4	4	1	1	1	1	2	1	0	1	2	1	0	1	0	0	0	0	1
Urban	35	89.65753425	56.24390244	43.36973479	99.83797797	64.61755583	76.19047546	2	221091	1.424268282	2	0	0	2	4	1	1	2	1	1	1	2	2	2	1	1	1	2	0	2	0	1	0	0	0	1	0	0	0	1
Urban	42	76.91780822	36.29268293	85.49141966	70.67401167	81.02771506	68.2692337	2	211011	7.735871682	2	0	0	2	4	3	3	1	1	1	1	1	1	1	1	1	1	3	1	2	1	1	0	0	0	0	0	0	0	1
Urban	83	59.04109589	46.19512195	57.60530421	100	64.79546603	59.3406601	2	211011	.3007865886	2	1	3	1	3	4	3	2	1	1	1	1	1	2	1	1	1	2	1	0	0	2	0	0	1	0	0	1	1	1
Urban	62	100	43.75609756	57.60530421	79.55281918	57.08836144	66.5293045	2	211011	.5552979175	2	1	3	1	4	2	2	1	1	2	2	2	2	1	1	1	1	3	1	1	0	1	1	0	0	0	0	0	0	0
Urban	58	100	20.97560976	57.60530421	63.35061568	62.91773356	79.53297424	2	211011	1.282403262	2	0	0	1	1	1	1	1	1	1	1	1	1	2	1	1	1	3	1	2	1	1	1	0	0	1	0	0	0	1
Urban	56	69.04109589	82.58536585	100	14.41996111	23.17022833	33.28754425	2	221091	.3649229328	2	0	2	2	1	1	4	1	1	4	4	4	4	1	3	1	1	1	0	2	0	3	0	1	0	0	0	0	0	1
Urban	32	51.98630137	100	36.31045242	10.85547634	72.45108759	42.71977997	2	221091	1.928705576	2	1	0	1	5	4	4	2	3	3	4	4	3	3	1	1	1	1	0	1	0	1	0	0	0	0	1	0	1	0
Urban	52	89.65753425	62.7804878	67.00468019	80.1036941	35.53515831	26.23626518	2	262011	.3494016681	2	1	1	1	4	4	4	1	1	4	4	4	3	1	1	2	2	2	1	2	0	3	0	0	0	0	0	0	1	0
Urban	56	89.65753425	0	100	42.44977317	71.37856844	67.58241272	2	262011	.6988033362	2	1	0	1	4	2	1	1	1	2	2	1	2	1	1	1	1	2	1	0	0	1	0	0	0	0	0	0	0	0
Urban	70	50.75342466	79.75609756	57.60530421	80.1036941	61.34774218	41.75823975	2	262011	.8069071123	2	0	0	2	5	4	4	2	2	3	3	3	3	2	2	1	1	2	1	2	1	3	0	0	1	1	0	0	0	1
Urban	25	78.76712329	65.31707317	55.69422777	7.679844459	56.83080821	65.10988617	2	262011	3.900970132	2	1	0	1	3	1	1	1	1	2	2	2	2	1	1	1	1	1	0	2	1	1	0	0	0	0	0	0	0	0
Urban	79	52.26027397	79.2195122	100	100	59.39066726	43.13186646	3	224054	1.23158269	2	0	0	1	5	4	4	1	1	4	4	4	3	1	1	1	1	3	1	1	0	3	1	0	1	0	0	1	0	0
Urban	81	63.69863014	68.3902439	67.00468019	99.83797797	71.97663395	70.60440063	3	224054	.4173095171	2	0	0	1	5	3	2	2	1	2	1	1	2	3	3	1	1	2	0	2	0	3	1	0	0	0	0	0	0	0
Urban	51	62.5	87.46341463	61.19344774	59.52689566	69.01267183	62.13369751	3	224054	1.23158269	2	0	1	1	4	4	4	1	1	3	3	3	2	1	2	1	1	3	1	2	3	1	1	0	1	1	0	1	0	1
Urban	66	100	70.73170732	100	60.40181465	68.30381148	81.36447144	3	224054	1.066583848	2	1	0	2	2	2	1	1	1	1	1	1	1	1	1	1	1	2	1	2	1	1	1	0	0	0	1	1	0	0
Urban	62	84.48630137	60.14634146	100	85.45042126	64.4213142	79.71611786	3	224054	.5332919238	2	1	3	1	4	2	2	1	1	2	2	1	2	1	1	1	1	2	1	1	1	3	0	0	0	0	0	1	1	1
Urban	37	70.4109589	50.09756098	100	51.62022035	72.31258817	69.00183105	3	208021	5.653600864	2	1	0	2	2	1	1	1	1	2	2	1	2	1	1	1	1	3	1	0	1	1	0	0	0	0	0	0	0	0
Urban	53	61.84931507	78.14634146	52.18408736	66.52624757	57.2066597	58.79120636	3	208021	.5754981029	2	0	1	2	4	1	3	1	1	2	2	3	2	2	1	1	2	1	0	1	1	1	0	0	0	0	0	0	0	1
Urban	57	84.93150685	50.09756098	81.27925117	70.67401167	80.62366947	71.8406601	3	208021	1.150996206	2	0	0	1	5	4	4	1	1	3	3	3	3	1	1	1	1	3	1	0	0	1	0	0	1	0	1	0	0	1
Urban	86	67.7739726	22.7804878	61.19344774	63.93389501	58.84236567	20.05494499	3	202031	.3117568264	2	1	3	1	5	4	4	4	4	4	4	4	4	3	3	2	1	2	1	0	0	3	0	0	0	1	1	1	0	1
Urban	46	45.99315068	57.17073171	85.17940718	47.82890473	78.14928271	68.3150177	3	202031	2.823863761	2	0	0	2	3	1	1	1	1	2	2	2	2	1	1	1	1	3	1	1	1	1	1	0	0	0	0	0	0	0
Urban	27	48.52739726	72.7804878	75.85803432	100	59.69381648	81.77655792	3	202031	.7059659402	2	0	1	2	1	4	3	1	1	4	4	2	3	1	1	1	1	1	0	2	1	1	1	0	0	0	0	1	0	0
Urban	26	59.31506849	23.07317073	56.74726989	66.39662994	83.88098917	91.39193726	3	206021	2.130716195	2	1	1	2	2	1	1	1	1	2	3	1	1	1	1	1	1	1	0	0	0	1	0	0	0	0	0	0	0	0
Urban	83	70.71917808	28.87804878	78.62714509	73.65521711	51.59202136	53.29670334	3	206021	.1391031724	2	0	3	2	5	4	3	4	2	1	2	3	2	1	1	1	2	2	0	1	0	1	1	0	1	1	0	0	0	0
Urban	77	83.86986301	16.48780488	64.31357254	57.80946209	66.23004282	67.58241272	3	206021	.5365727974	2	0	0	1	4	1	3	2	1	1	1	1	1	1	1	2	2	3	0	1	0	1	1	1	0	0	1	0	0	1
Urban	67	100	0	85.49141966	93.13026572	63.04296514	75	3	225034	.518742789	2	1	2	1	4	2	2	1	1	1	1	1	1	2	1	1	1	3	1	0	1	1	0	0	0	0	0	0	0	1
Urban	50	76.91780822	0	75.85803432	93.13026572	81.76887953	75	3	225034	2.074971156	2	1	0	2	3	1	1	1	1	2	1	1	2	1	1	1	1	1	0	0	0	1	0	0	0	0	0	0	0	0
Urban	75	100	0	100	93.13026572	79.46995058	71.42857361	3	225034	.518742789	2	1	0	1	1	1	1	3	2	1	1	1	1	1	1	1	1	3	1	0	0	2	0	0	0	0	0	0	0	0
Urban	18	100	0	54.36817473	66.29941672	90.42828058	88.32417297	3	208134	1.192142213	2	1	1	2	3	1	1	1	1	1	2	1	2	1	1	1	1	2	1	0	1	1	0	0	0	0	1	0	0	0
Urban	61	100	24.82926829	100	70.67401167	74.50176734	91.66667175	3	208134	1.977126638	2	1	0	1	1	1	2	1	1	1	1	1	1	1	1	1	1	2	1	2	1	1	1	0	0	0	0	0	0	1
Urban	69	84.48630137	0	85.17940718	100	75.56837951	71.42857361	3	208134	2.282985016	2	0	0	2	4	1	1	1	1	2	2	1	1	1	1	1	1	2	1	1	1	1	1	0	0	0	0	0	0	0
Urban	22	76.91780822	18.92682927	85.17940718	70.67401167	77.90833785	88.18681335	3	208134	7.299605159	2	0	1	2	1	1	1	1	1	1	1	2	1	1	1	1	1	1	0	0	2	1	0	0	0	0	0	0	0	0
Urban	47	62.67123288	0	61.19344774	82.46921581	64.78889476	56.31867981	3	214074	1.45784728	2	0	1	1	4	4	3	3	2	3	3	1	2	1	1	1	1	1	0	2	1	1	0	0	0	0	0	0	0	0
Urban	53	57.84246575	0	57.60530421	86.97342839	72.00947775	90.47618866	3	214074	.6784533354	2	1	0	2	2	1	1	1	1	2	2	2	2	2	2	1	1	2	1	2	1	1	0	0	0	0	0	0	0	0
Urban	66	47.19178082	12.92682927	57.60530421	100	79.07692469	59.70695496	3	214074	.6784533354	2	1	0	1	4	3	3	3	3	3	3	3	3	1	1	1	1	2	0	2	0	1	0	0	0	0	0	0	0	1
Urban	42	79.69178082	56.34146341	75.85803432	79.87686325	60.54431207	65.93406677	3	201044	9.678681188	2	0	0	1	4	1	1	1	1	3	2	1	1	1	1	1	1	3	1	0	1	1	0	0	0	0	0	0	0	0
Urban	54	71.98630137	53.26829268	42.47269891	48.80103694	74.20224198	46.42857361	3	201044	.6597320518	2	1	1	2	4	1	3	1	1	2	2	3	3	2	2	1	1	3	1	0	0	2	0	0	0	0	0	0	0	0
Urban	65	100	16.24390244	85.49141966	68.5353208	64.07266784	64.60623169	3	212024	.9236755543	2	1	0	1	1	2	2	2	2	1	1	1	1	1	1	1	1	3	1	2	0	1	0	0	0	0	0	0	0	0
Urban	40	100	29.85365854	57.60530421	68.5353208	92.74557186	72.25274658	3	212024	2.239732221	2	1	0	1	3	2	2	1	1	1	1	1	1	1	1	1	1	2	0	0	1	1	0	0	0	0	0	0	0	0
Urban	57	59.52054795	31.07317073	100	68.63253402	65.32210557	47.25274658	3	216044	.5043290666	2	1	2	1	5	4	4	2	1	3	3	3	3	1	1	1	1	3	1	0	0	3	1	0	0	0	1	0	1	0
Urban	55	100	31.07317073	78.66614665	100	74.79720321	72.11538696	3	216044	1.008658133	2	1	0	1	4	4	4	2	1	2	2	3	3	1	1	1	1	2	1	2	0	2	0	0	0	0	0	0	0	1
Urban	62	100	53.6097561	100	79.55281918	80.1139362	65.93406677	3	216044	1.164695959	2	0	0	1	4	2	4	1	1	3	3	3	3	1	1	3	3	2	0	1	2	1	1	0	0	1	0	0	0	1
Urban	45	79.69178082	22.7804878	43.87675507	79.55281918	76.27431955	88.78205872	3	216044	13.75873848	2	0	0	2	2	2	3	2	1	2	3	2	2	2	2	1	1	2	0	1	2	1	0	0	0	0	0	0	1	0
Urban	69	100	31.07317073	75.85803432	31.9507453	52.604795	80.21977997	3	216044	1.164695959	2	0	0	2	1	3	3	2	1	1	1	1	1	1	3	1	1	2	1	1	1	3	1	0	0	0	0	0	0	1
Urban	31	62.29452055	64.34146341	61.15444618	93.13026572	70.91879945	85.7600708	3	221021	2.167692691	2	1	0	2	1	1	2	1	1	2	2	1	1	1	1	1	1	1	0	1	1	1	0	0	0	0	0	0	0	0
Urban	83	68.80136986	55.02439024	47.73790952	31.07582631	46.28828848	46.33699799	3	221021	.2135320729	2	1	3	1	4	4	3	3	3	4	4	3	3	2	2	4	4	2	0	0	0	1	1	0	0	0	0	0	0	1
Urban	52	72.15753425	12.92682927	28.43213729	93.13026572	45.00583222	55.8150177	3	221021	.7360990781	2	0	2	1	2	4	1	1	1	1	1	1	1	1	1	1	1	3	1	2	1	3	0	0	1	0	0	0	0	1
Rural	28	45.10273973	35.46341463	100	55.89760207	83.52854647	52.06044006	4	223092	.9507750842	2	1	0	2	3	2	2	1	1	2	2	3	2	1	1	1	1	2	1	0	1	1	0	0	0	0	0	0	1	1
Rural	87	71.57534247	59.31707317	89.7425897	93.13026572	66.63594873	72.16117859	4	223092	.0826366714	2	1	3	1	4	3	3	2	1	1	2	1	1	1	1	1	1	1	0	0	0	1	0	0	1	0	0	0	0	1
Rural	19	43.86986301	49.6097561	78.47113885	93.13026572	53.59117633	67.12454224	4	223092	2.234201306	2	0	1	2	3	1	1	1	1	2	2	1	1	1	1	1	1	1	0	1	1	1	0	0	0	0	0	0	0	0
Rural	64	51.36986301	57.56097561	61.19344774	59.65651329	77.37454658	60.57692337	4	220015	.3811953331	2	0	0	1	5	4	3	3	3	2	2	3	3	1	1	1	1	3	1	2	1	1	1	0	0	0	0	0	0	1
Rural	68	62.29452055	0	100	100	62.23369442	46.93223572	4	220015	.076472097	2	1	1	1	5	3	3	2	2	2	2	3	3	4	4	1	1	3	1	0	1	1	1	0	1	0	0	1	1	0
Rural	74	25.20547945	71.07317073	30.14820593	49.0926766	53.81107425	42.03296661	4	220015	.076472097	2	1	3	2	4	4	4	1	1	3	3	4	4	1	1	3	3	2	1	0	0	1	1	1	1	0	0	0	0	1
Rural	46	72.15753425	48.97560976	74.33697348	100	85.79148729	59.38644791	4	215035	.7662496567	2	1	1	1	4	4	4	1	1	3	3	3	3	1	2	1	1	3	1	2	1	1	0	0	0	0	0	0	1	1
Rural	71	58.42465753	0	100	100	66.8289975	64.97253418	4	215035	.4059871728	2	0	0	1	4	4	3	2	1	1	3	3	3	1	1	2	2	3	1	1	1	1	1	0	1	1	0	0	0	1
Rural	74	50.06849315	100	74.33697348	100	69.54661445	52.01464844	4	215035	.2102433573	2	0	2	1	5	4	3	4	1	4	4	3	4	1	1	3	1	2	1	1	0	2	1	0	1	1	1	1	0	1
Rural	65	59.45205479	35.85365854	100	100	65.99836189	67.35348511	4	222035	1.019627961	2	1	0	2	1	1	1	1	1	1	1	1	1	1	1	1	1	2	1	1	0	1	1	0	1	1	0	0	1	1
Rural	68	43.90410959	12.92682927	100	73.65521711	59.66494714	50.04579163	4	222035	.4536480333	2	1	3	2	5	1	2	1	1	3	3	3	3	1	1	1	1	3	1	0	1	1	1	0	1	1	0	0	0	1
Rural	21	68.15068493	43.36585366	57.60530421	79.87686325	70.92433398	72.75640869	4	222035	3.201243663	2	0	1	2	1	2	2	1	1	2	2	1	2	1	1	1	1	1	0	0	1	1	0	0	0	0	0	0	0	0
Rural	72	47.43150685	50.09756098	40.09360374	46.17627997	46.8812517	26.23626518	4	222035	.4696926068	2	0	3	1	5	1	4	3	3	4	4	4	4	3	2	1	2	1	0	2	1	1	1	0	0	0	1	0	0	0
Rural	50	100	0	100	93.13026572	61.7190093	68.68132019	4	209022	.2086957814	2	1	0	2	3	3	3	1	1	2	2	2	1	1	1	1	1	1	0	0	0	1	0	0	0	0	0	0	0	1
Rural	52	100	0	100	100	83.42505698	75	4	209022	.2409806903	2	0	0	1	4	1	1	1	1	3	3	3	3	1	1	1	1	2	0	1	1	1	0	1	0	0	0	0	0	1
Rural	79	84.93150685	31.07317073	74.33697348	93.13026572	76.11672398	67.58241272	4	209022	.2409806903	2	0	0	2	5	4	4	1	1	1	3	4	3	1	1	1	1	2	1	1	0	3	1	0	1	0	1	1	0	1
Rural	63	100	0	61.19344774	68.5353208	73.66834108	71.42857361	4	209022	.2086957814	2	1	0	1	3	4	4	1	1	1	3	2	2	1	1	2	2	2	1	2	0	1	0	0	0	0	1	1	0	1
Rural	64	84.93150685	31.07317073	100	93.13026572	77.08732207	63.18681335	4	209022	.2409806903	2	0	0	1	5	4	4	3	3	1	2	1	1	1	1	1	1	3	1	1	0	1	0	1	0	1	0	0	0	1
Rural	27	100	0	79.52418097	68.5353208	87.06187869	75	4	209022	2.538861472	2	1	1	2	1	2	1	1	1	2	2	2	1	1	1	1	1	1	0	2	1	1	0	0	0	0	0	0	0	0
Rural	74	67.60273973	36.29268293	54.36817473	79.55281918	71.16967131	67.12454224	4	218022	.4088065281	2	0	0	1	4	4	2	1	1	2	1	1	1	1	1	1	1	2	0	0	1	2	1	0	1	0	0	0	0	1
Rural	69	72.02054795	59.41463415	30.14820593	63.93389501	67.47790018	66.30036163	4	218022	.2035715546	2	1	3	2	4	2	3	1	1	1	1	3	3	1	1	1	1	2	1	0	1	1	0	0	0	0	1	0	0	1
Rural	35	89.65753425	50.19512195	57.60530421	13.73946857	59.83513517	35.62271118	4	218022	.4090791124	2	0	2	1	4	4	4	1	1	4	4	4	4	1	1	1	1	3	0	0	1	1	0	0	0	0	0	0	0	0
Rural	77	45.10273973	48.3902439	51.09204368	48.86584576	79.84853481	75	4	218022	.2124224918	2	1	3	1	4	3	3	1	1	1	1	1	1	3	1	3	2	3	1	0	0	2	1	1	0	1	0	0	0	1
Rural	30	40.78767123	48.82926829	39.50858034	24.5301361	50.23306893	40.6593399	4	218022	.7490438959	2	1	1	1	4	1	1	4	3	4	4	4	4	3	1	1	1	3	1	2	2	3	0	0	0	0	0	0	0	0
Rural	44	80.58219178	44.53658537	100	12.28127025	52.91416329	47.3443222	4	218022	.2293235081	2	0	2	2	5	4	4	3	3	4	4	4	4	1	1	1	1	3	1	2	0	2	0	0	0	0	0	0	1	1
Rural	51	49.07534247	12.92682927	20.67082683	100	47.09527394	60.53113556	4	2208032	1.962271335	2	0	1	1	1	3	3	1	1	3	2	3	3	1	1	1	1	2	0	2	1	2	0	0	0	0	0	0	0	1
Rural	21	27.5	24.82926829	57.60530421	100	79.06675816	76.19047546	4	203032	1.702777015	2	1	1	2	2	1	1	1	1	1	1	1	1	1	1	1	1	1	0	0	1	1	0	0	0	0	0	0	0	0
Rural	52	23.15068493	39.07317073	30.14820593	100	85.12848789	78.57142639	4	203032	.4779506065	2	1	0	2	4	1	1	1	1	1	2	2	2	1	1	1	1	1	1	1	1	1	0	0	0	0	0	0	0	1
Rural	62	25.20547945	48.97560976	42.47269891	7.906675308	63.53547799	66.39194489	4	203032	.1320759552	2	0	1	1	4	4	3	1	1	2	2	2	2	1	1	1	1	3	1	0	1	1	1	0	0	0	0	0	0	1
Rural	59	71.95205479	30.63414634	50.89703588	47.6992871	68.94303872	53.57142639	4	203032	.1320759552	2	0	1	1	5	1	1	1	1	1	1	1	4	1	2	1	1	2	0	0	0	1	0	0	0	0	1	0	0	0
Rural	66	62.29452055	0	85.49141966	100	69.77292484	54.67033005	4	203032	.0571906709	2	1	3	2	4	3	3	1	1	4	4	4	4	1	1	1	1	3	1	0	0	3	0	0	0	1	0	0	0	1
Rural	31	47.02054795	55.17073171	8.112324493	100	60.65592115	81.31867981	4	203032	1.843216078	2	0	0	2	1	1	1	1	1	1	1	1	1	1	1	1	1	2	0	0	1	1	0	0	0	0	0	0	0	0
Rural	60	30.89041096	54.97560976	57.60530421	100	74.23247511	71.06227112	4	203032	.481133837	2	0	0	2	4	2	2	1	1	1	1	1	2	1	1	1	1	3	1	1	1	1	0	0	0	0	1	0	0	0
Urban	26	62.80821918	24.82926829	54.36817473	63.93389501	72.94802057	66.30036163	5	461011	5.861448474	2	0	0	2	3	1	2	1	1	2	2	2	2	1	1	1	1	2	0	2	2	1	0	0	0	0	0	0	0	0
Urban	64	84.93150685	78.14634146	41.61466459	46.88917693	58.41195356	56.04396057	5	463011	.2393008094	2	1	3	2	4	3	3	1	1	4	4	4	4	3	1	3	3	3	1	0	0	2	0	0	1	0	0	0	0	1
Urban	61	100	18.92682927	100	79.55281918	89.12771903	89.2857132	5	463011	.5526405358	2	0	0	1	1	1	1	1	1	1	1	1	1	1	1	1	1	1	0	1	1	2	0	0	0	0	0	0	0	0
Urban	18	78.76712329	30.63414634	48.08892356	60.40181465	77.40352098	84.93589783	5	463011	1.167756127	2	1	1	2	1	1	1	1	1	2	2	1	2	1	1	1	1	1	0	0	1	2	0	0	0	0	0	1	0	0
Urban	77	100	0	57.60530421	80.1036941	66.58393016	69.78022003	5	463011	.5526405358	2	0	0	2	3	3	3	1	1	3	4	4	3	1	1	3	3	2	0	0	1	1	1	0	0	0	0	0	0	0
Urban	62	84.93150685	35.85365854	57.60530421	52.36552171	79.10791212	48.07692337	5	463011	.2393008094	2	1	3	1	5	2	4	2	3	4	4	4	4	1	1	1	1	3	1	0	0	3	1	0	0	0	0	1	0	1
Urban	69	78.76712329	0	57.60530421	100	70.26741719	67.12454224	5	461011	.7827539032	2	0	0	1	3	3	1	2	1	1	1	1	1	4	4	3	4	3	1	2	2	1	0	0	0	0	0	0	0	1
Urban	35	84.48630137	35.85365854	81.12324493	100	60.52299862	88.04945374	5	461011	.6257440275	2	1	1	2	1	1	1	1	1	1	2	1	1	1	1	1	1	1	0	1	1	1	1	0	0	0	0	0	0	0
Urban	19	83.86986301	38.7804878	57.60530421	100	63.13689237	78.89193726	5	461011	1.877232083	2	1	1	2	1	1	3	1	3	4	4	4	4	3	2	1	2	1	0	2	1	2	0	0	0	0	0	0	0	0
Urban	61	56.23287671	64.34146341	57.60530421	9.948152949	50.71462299	64.8351593	5	461011	.6778860053	2	1	0	2	1	1	1	1	1	1	1	1	1	1	1	1	1	1	0	0	1	3	0	0	0	0	0	0	0	0
Urban	87	84.93150685	0	72.50390016	100	50.23054755	52.38095093	5	461011	.3505517443	2	1	3	2	5	4	4	1	1	4	4	4	4	1	1	1	2	2	1	1	0	1	1	0	1	1	0	0	1	1
Urban	60	64.07534247	50.34146341	100	63.93389501	38.36739672	65.47618866	5	461011	.3389430026	2	1	1	1	2	2	2	2	1	2	2	2	2	1	3	1	1	3	1	0	0	1	0	0	0	0	0	0	0	0
Urban	49	49.07534247	59.12195122	30.26521061	30.71937784	47.06172494	48.99267578	5	463011	1.835556936	2	0	1	2	4	3	3	2	3	2	3	2	3	1	1	1	1	3	0	0	0	1	1	0	0	0	0	0	0	0
Urban	57	65.37671233	59.12195122	57.60530421	100	47.24072512	46.97801971	5	463011	.990769866	2	1	2	2	5	4	3	4	4	4	4	4	4	3	3	2	3	2	0	2	1	1	1	0	0	0	1	1	1	0
Urban	88	89.65753425	20.97560976	70.90483619	40.66753078	85.10634157	76.00733185	5	463011	.1151013212	2	1	3	1	1	3	3	1	1	2	2	1	1	1	2	1	1	2	0	0	0	2	1	0	0	0	0	0	0	1
Urban	80	78.76712329	12.92682927	58.42433697	40.66753078	84.14087162	61.35531235	5	463011	.1151013212	2	1	0	1	1	1	2	2	1	1	1	1	1	3	1	4	2	3	1	0	0	1	0	0	0	0	0	0	0	1
Urban	83	80.58219178	0	63.53354134	100	49.9944321	58.33333206	5	463011	.1151013212	2	1	2	2	4	4	3	4	1	1	1	1	1	1	1	1	1	3	1	0	0	2	0	0	0	0	0	0	0	1
Urban	45	51.50684932	43.51219512	38.22152886	52.36552171	39.27669325	52.38095093	5	463011	1.749748873	2	0	2	2	3	1	1	1	1	2	1	2	2	1	1	1	1	2	0	1	1	1	0	0	0	0	0	0	0	1
Urban	55	78.76712329	12.92682927	57.60530421	70.67401167	69.75309988	65.93406677	5	463011	.6605770782	2	1	0	2	4	2	2	1	1	1	1	1	1	1	1	1	1	1	0	2	0	1	0	0	0	0	0	0	0	1
Urban	72	100	43.51219512	57.60530421	66.29941672	70.84086387	74.54212189	5	463011	.3302885391	2	1	3	2	1	1	1	1	1	1	1	1	1	1	1	1	1	1	0	0	0	1	0	0	0	0	0	0	0	1
Urban	51	61.43835616	100	42.47269891	62.60531432	47.60222166	49.5421257	5	463011	.3302885391	2	1	1	1	4	3	3	4	2	3	4	3	3	1	1	1	2	1	0	0	0	1	0	0	0	0	0	0	1	0
Urban	52	56.23287671	64.34146341	57.60530421	47.6992871	59.75023096	68.68132019	5	461011	1.876704847	2	1	0	2	1	1	1	1	1	1	1	1	1	1	1	1	1	1	0	0	0	3	0	0	0	0	0	0	0	0
Urban	38	75.30821918	32.97560976	56.74726989	79.03434867	72.8971247	72.25274658	5	461011	1.457364554	2	0	2	2	4	1	3	1	1	3	3	1	3	1	1	1	1	2	0	1	1	1	0	0	0	0	0	0	1	0
Urban	78	71.78082192	43.12195122	100	85.38561244	53.78942076	63.87362671	5	461011	.2834015083	2	0	3	1	4	3	3	4	1	3	1	3	3	1	3	1	1	2	1	1	1	1	0	0	0	0	0	0	0	1
Urban	28	76.91780822	28.87804878	57.95631825	60.27219702	61.57240971	77.88461304	5	461011	1.058080825	2	1	0	2	3	1	2	1	1	1	2	2	2	1	1	1	1	1	0	1	2	1	0	0	0	0	0	0	0	0
Urban	37	56.23287671	87.46341463	57.60530421	40.34348671	60.39920806	71.42857361	5	461011	3.239366983	2	0	0	2	1	1	1	1	1	1	1	1	1	1	1	1	1	1	0	2	1	3	0	0	0	0	0	0	0	0
Urban	61	56.23287671	48.43902439	57.60530421	28.48347375	54.5187408	60.02747345	5	461011	.4908667093	2	1	0	1	1	1	1	1	1	1	1	1	1	1	1	1	1	1	0	0	0	3	0	0	0	0	0	0	1	0
Urban	67	75.30821918	12.92682927	100	90.95917045	75.21341261	65.79670715	5	461011	.2454333546	2	1	1	2	5	1	3	2	1	2	2	2	2	1	2	1	1	3	1	2	0	1	1	0	0	0	0	0	0	1
Urban	57	56.23287671	64.34146341	57.60530421	52.36552171	54.7846598	61.53845978	5	461011	.5668030165	2	0	0	1	2	1	1	1	1	1	1	1	1	1	1	1	1	1	0	0	0	3	0	0	0	0	0	0	0	0
Urban	59	72.12328767	31.07317073	80.88923557	90.95917045	45.46444627	57.82967377	5	461011	.3713102847	2	0	2	1	4	3	1	1	1	2	1	1	2	1	4	1	1	3	1	1	0	1	0	0	1	0	0	0	0	1
Urban	53	56.23287671	64.34146341	57.60530421	52.36552171	55.68795918	71.42857361	5	461011	.643129455	2	1	0	2	1	1	1	1	1	1	1	1	1	1	1	1	1	1	0	0	0	3	0	0	0	0	0	0	0	0
Urban	31	56.98630137	36.68292683	52.18408736	59.68891769	66.44547202	68.3150177	5	461011	2.614518313	2	0	0	2	3	1	1	1	1	1	1	1	1	1	1	1	1	2	0	0	2	1	0	0	0	0	0	0	0	0
Urban	60	75.30821918	39.41463415	78.47113885	100	72.80949911	61.49267197	5	461011	.643129455	2	1	0	2	3	4	3	2	1	3	3	3	2	4	1	1	1	2	1	0	0	1	0	0	0	0	0	0	0	1
Urban	47	75.30821918	0	78.62714509	29.39079715	57.45968505	54.0750885	5	461011	.5693235145	2	1	2	1	3	2	3	1	1	3	3	3	2	1	3	1	2	1	0	2	2	1	0	0	0	0	0	0	1	1
Urban	40	34.24657534	43.75609756	57.60530421	46.79196371	48.53336383	55.8608017	6	462011	1.948268008	2	0	2	1	3	1	1	1	1	2	2	2	2	1	1	1	1	3	1	0	1	3	0	0	0	0	0	0	0	1
Urban	47	34.24657534	43.75609756	30.14820593	41.41283215	52.82307948	69.50549316	6	462011	.8484888276	2	1	0	2	1	1	1	1	1	2	2	2	1	1	1	1	1	1	0	0	1	3	0	0	0	0	0	0	0	0
Urban	40	56.23287671	64.34146341	57.60530421	47.6992871	37.89205628	50	6	462011	1.696977655	2	1	0	1	1	1	1	1	1	1	2	1	1	2	2	1	1	1	0	2	1	2	0	0	0	0	0	0	0	0
Urban	65	51.64383562	52.48780488	39.50858034	26.79844459	45.27522356	64.2857132	6	462011	.9002697856	2	1	0	2	1	1	1	1	1	1	1	1	1	1	1	1	1	1	0	0	1	3	0	0	0	0	0	0	0	0
Urban	65	44.65753425	43.75609756	57.60530421	27.41412832	44.88832936	63.4157486	6	462011	.9002697856	2	1	0	2	1	1	1	1	1	1	1	1	1	1	1	1	1	1	0	2	1	3	0	0	0	0	0	0	0	0
Urban	32	76.91780822	0	57.60530421	70.67401167	73.93845472	76.19047546	6	407011	6.782854654	2	0	0	2	2	1	2	1	1	1	2	1	1	1	1	1	1	1	0	0	1	2	0	0	0	0	0	0	0	0
Urban	59	84.48630137	16.48780488	54.36817473	70.67401167	29.64921372	58.37911987	6	407011	1.113615018	2	0	2	1	5	4	3	4	4	4	3	3	3	1	3	3	1	2	0	0	1	2	1	0	0	0	0	0	0	0
Urban	86	59.28082192	41.56097561	36.11544462	33.02009073	42.7492649	62.72893524	6	407011	.8565700625	2	1	3	1	4	1	3	3	1	3	2	2	2	1	1	4	3	3	1	1	1	3	1	0	0	1	0	0	1	1
Urban	55	72.15753425	35.56097561	57.60530421	80.1036941	64.82394276	69.04762268	6	407011	2.227230037	2	0	0	2	3	2	1	2	2	1	1	2	2	1	2	3	3	3	1	2	1	2	0	0	0	1	0	0	0	1
Urban	66	78.76712329	0	63.80655226	48.31497084	65.98213149	66.20879364	6	407011	.9644206603	2	1	3	2	2	1	3	1	1	4	4	4	4	1	3	1	1	3	1	0	0	1	0	0	0	0	0	0	0	1
Urban	47	56.91780822	52.48780488	49.2199688	32.01555412	49.55690613	30.26556778	6	407011	3.323245784	2	1	0	2	3	1	4	3	2	3	3	1	1	1	3	1	2	2	0	0	1	1	0	0	0	0	0	0	1	0
Urban	27	78.76712329	63.41463415	75.85803432	70.67401167	77.70752341	80.99816895	6	407011	1.695713664	2	0	1	2	1	1	2	1	1	2	2	1	1	2	1	1	1	1	0	2	0	1	0	0	0	0	0	1	0	0
Urban	66	50.06849315	60.82926829	61.19344774	47.6992871	67.21786242	55.67765808	6	464011	.5401017104	2	0	0	1	3	1	1	2	1	2	2	2	2	1	3	3	3	1	0	2	1	2	0	0	0	0	0	0	0	0
Urban	55	56.23287671	59.12195122	48.08892356	46.88917693	61.07694625	71.42857361	6	464011	.2338713288	2	1	3	2	3	1	1	1	1	1	1	1	1	1	1	1	1	3	1	0	0	1	0	0	0	0	0	0	0	1
Urban	47	64.07534247	57.56097561	56.74726989	47.82890473	62.02763874	71.88644409	6	464011	4.57895907	2	0	0	2	2	1	1	1	1	1	1	1	1	1	1	1	1	2	0	1	1	1	0	0	0	0	0	0	0	0
Urban	64	61.91780822	71.95121951	57.60530421	46.88917693	63.41566132	44.50549316	6	464011	.5401017104	2	0	0	1	4	3	3	2	2	3	3	3	3	1	1	3	2	2	0	2	0	1	0	0	0	0	1	1	0	0
Urban	19	52.5	55.02439024	47.58190328	45.43097861	58.13944304	66.80403137	6	464011	1.216493006	2	0	1	1	1	1	1	1	1	1	1	1	1	1	1	1	1	1	0	2	1	1	0	0	0	0	0	0	0	0
Urban	84	41.50684932	43.75609756	68.09672387	45.52819183	61.88673516	59.47801971	7	410024	.3588105929	2	0	3	1	3	3	2	1	1	1	1	1	2	1	1	1	1	1	0	2	0	3	0	0	0	0	0	0	0	0
Urban	29	34.24657534	36.68292683	57.60530421	70.47958522	59.2036736	82.5549469	7	410024	4.616395318	2	0	0	2	1	1	1	1	1	1	1	1	1	1	1	1	1	2	0	0	0	3	0	0	0	0	0	0	0	0
Urban	61	67.9109589	26.43902439	63.49453978	100	61.11750029	75	7	410024	1.043983618	2	1	0	2	3	2	2	1	1	2	2	1	2	1	1	1	1	3	1	0	0	3	1	0	0	0	0	0	0	1
Urban	79	49.62328767	64.7804878	56.82527301	46.88917693	51.60668131	66.25457764	7	410024	.5219918092	2	1	3	1	4	2	2	2	2	3	2	2	2	2	2	1	1	2	1	0	0	3	1	0	0	0	0	0	0	1
Urban	26	34.24657534	43.75609756	57.60530421	27.41412832	50.13103945	52.74725342	7	410024	1.005241537	2	1	1	2	1	1	1	1	1	1	1	1	1	1	1	1	1	1	0	0	0	3	0	0	0	0	0	0	0	0
Urban	58	34.24657534	43.75609756	30.14820593	27.41412832	79.11517702	55.54029083	7	410024	1.043983618	2	1	0	1	2	1	1	1	1	1	2	2	2	3	3	1	1	2	1	0	0	3	0	0	0	0	0	0	0	1
Urban	59	34.24657534	43.75609756	57.60530421	76.24756967	63.68307256	57.1428566	7	410024	1.205486241	2	0	0	1	3	1	1	1	1	2	2	2	2	2	2	1	1	1	0	2	0	3	0	0	0	0	0	0	0	1
Urban	52	62.67123288	24.82926829	72.93291732	88.13998704	56.51288504	61.67582703	7	414064	.292533871	2	0	1	1	2	2	2	1	1	2	2	1	1	1	1	1	1	2	0	1	0	3	0	0	0	0	0	0	0	0
Urban	87	28.93835616	57.56097561	63.7675507	44.32922878	69.98068604	54.30403137	7	414064	.3677251418	2	0	0	1	5	4	3	4	4	2	3	3	3	2	2	1	1	2	0	1	0	3	0	0	0	0	0	0	0	1
Urban	27	59.17808219	60.14634146	63.49453978	30.97861309	66.86929336	76.92308044	7	414064	.4567946095	2	1	1	2	1	1	1	1	1	1	2	1	1	1	1	1	1	1	0	0	0	1	0	0	0	0	0	0	0	0
Urban	37	54.34931507	43.85365854	56.82527301	46.88917693	78.07823305	79.0750885	7	414064	2.796998758	2	0	0	1	1	1	1	1	1	1	2	1	1	1	1	1	1	3	1	2	1	1	0	0	0	0	0	0	0	0
Urban	56	56.23287671	52.7804878	57.60530421	62.67012314	43.17886573	50	7	414064	.585067742	2	0	0	1	1	1	1	1	1	1	1	1	1	1	1	1	1	1	0	2	1	1	0	0	0	0	0	0	0	0
Urban	21	47.26027397	64.34146341	57.60530421	27.41412832	50.44256832	79.0750885	7	414064	.6992496894	2	0	1	2	1	1	1	1	1	1	1	1	1	1	1	1	1	1	0	0	1	3	0	0	0	0	0	1	0	0
Urban	67	40.92465753	59.12195122	43.91575663	48.80103694	49.83391338	72.25274658	7	414064	.2533422272	2	1	2	1	3	1	1	1	1	2	2	2	2	1	1	1	1	2	0	0	1	3	0	0	0	0	0	1	0	1
Urban	58	34.24657534	43.75609756	57.60530421	46.88917693	59.47316553	54.80769348	7	414064	.585067742	2	0	0	1	1	1	1	2	1	1	1	1	1	1	2	1	1	2	0	1	1	3	0	0	0	0	0	0	0	0
Urban	61	34.24657534	43.75609756	30.14820593	27.41412832	53.97377427	50	7	418084	.100158555	2	1	1	2	3	1	1	1	1	2	2	2	2	1	1	1	1	3	1	0	1	2	0	0	0	0	0	0	0	0
Urban	61	34.24657534	43.75609756	57.60530421	52.36552171	51.80894307	67.49084473	7	418084	.2003171099	2	1	0	2	3	1	1	1	1	1	1	1	1	1	1	1	1	1	0	0	0	3	0	0	0	0	0	0	0	0
Urban	51	56.23287671	43.75609756	57.60530421	30.20090732	50.59673623	71.42857361	7	418084	.2003171099	2	1	1	2	1	1	1	1	1	1	1	1	1	1	1	1	1	1	1	0	0	3	1	0	0	0	0	0	0	0
Urban	56	34.24657534	47.75609756	57.60530421	27.41412832	57.66930248	75	7	418084	.2313058515	2	0	0	2	1	1	1	1	1	1	1	1	1	1	1	1	1	2	0	0	0	2	0	0	0	0	0	0	0	0
Urban	73	34.24657534	43.75609756	57.60530421	26.50680493	56.67222918	70.32967377	7	418084	.100158555	2	1	3	1	4	3	3	1	1	2	2	2	2	1	1	1	1	2	1	1	0	3	0	0	0	0	0	0	0	1
Urban	61	40.30821918	43.75609756	57.60530421	71.09526896	52.70291771	65.47618866	7	418084	.2313058515	2	0	0	1	3	1	1	1	1	1	2	2	2	1	1	2	2	2	0	2	0	3	0	0	0	0	0	0	0	1
Urban	65	100	33.95121951	18.99375975	32.98768633	45.82243845	52.42674255	7	402011	.5087623525	2	1	3	1	1	2	3	1	1	3	3	3	3	1	1	1	1	3	1	2	0	1	0	0	0	0	0	0	0	1
Urban	26	72.12328767	12.92682927	29.87519501	47.27802981	49.39472005	67.12454224	7	402011	1.934716617	2	1	0	2	1	1	2	1	1	2	2	2	1	1	1	1	1	1	0	0	1	1	0	0	0	0	0	0	0	0
Urban	62	78.76712329	45.80487805	18.52574103	52.36552171	61.03965948	54.39560318	7	402011	.5087623525	2	1	1	2	4	1	2	1	1	2	2	2	2	1	1	1	1	3	1	1	0	1	0	0	0	0	0	0	0	0
Urban	35	100	0	29.17316693	100	76.90870049	74.26739502	7	402011	2.579622155	2	1	0	1	4	1	1	1	1	1	1	1	1	1	1	1	1	1	0	1	1	1	0	0	0	0	0	0	0	0
Rural	64	35.20547945	33.95121951	33.77535101	70.67401167	54.94010871	57.96703339	8	405045	.2218416154	2	1	3	1	3	1	1	1	1	1	1	1	1	1	1	2	1	3	1	0	0	3	1	0	0	0	0	0	0	1
Rural	82	35.20547945	79.2195122	17.82371295	93.13026572	65.37553801	60.94322205	8	405045	.3777365024	2	1	3	1	5	3	3	2	1	2	3	1	2	1	1	1	1	2	0	1	0	3	1	0	0	0	0	0	0	0
Rural	71	26.16438356	31.07317073	42.51170047	68.5353208	65.52720146	79.57875824	8	405045	.2218416154	2	1	3	1	4	1	1	1	1	4	4	3	3	1	1	1	1	2	1	0	0	2	0	0	0	0	0	1	0	1
Rural	55	40.30821918	26.43902439	47.54290172	79.55281918	39.55692289	54.34981537	8	405045	.2561601641	2	0	2	1	4	3	3	2	1	3	3	3	2	1	2	1	1	1	0	2	1	2	1	0	0	1	0	0	0	1
Rural	25	40.2739726	0	44.53978159	100	78.94035082	96.42857361	8	415092	.5806485071	2	1	0	2	2	1	1	1	1	1	1	1	1	1	1	1	1	2	0	0	1	1	0	0	0	0	0	0	0	0
Rural	43	54.41780822	24.82926829	71.25585023	79.03434867	51.57843624	56.86813354	8	415092	.2861802274	2	0	2	2	2	1	1	1	1	1	2	1	1	1	3	1	1	1	0	0	1	1	0	0	0	0	0	0	0	0
Rural	34	52.5	35.95121951	57.60530421	42.06092029	71.81851019	70.9249115	8	415092	.7478048955	2	1	0	2	3	1	2	2	1	1	2	1	2	1	1	1	1	1	0	0	1	1	0	0	0	0	0	0	0	0
Rural	23	100	46.19512195	78.47113885	79.55281918	84.65345136	80.26556396	8	414095	.4670667181	2	0	1	2	1	1	1	1	1	1	1	1	1	1	1	1	1	2	0	0	1	1	0	0	0	0	0	0	0	0
Rural	28	34.24657534	43.75609756	57.60530421	6.059624109	55.99800859	25	8	410015	3.028570301	2	0	1	1	2	2	2	1	1	3	3	3	3	1	1	1	1	3	1	2	0	3	0	0	0	0	0	0	0	0
Rural	57	47.05479452	55.31707317	54.36817473	46.88917693	61.50725613	59.11172104	8	410015	1.194030242	2	1	0	1	1	1	1	1	1	1	1	2	2	1	1	1	1	1	0	0	0	3	0	0	0	0	0	0	0	0
Rural	57	34.24657534	43.75609756	30.14820593	27.41412832	57.52518162	22.25274658	8	410015	1.194030242	2	1	0	1	3	2	2	1	1	3	3	3	3	2	2	1	1	3	1	0	0	3	1	0	0	0	0	0	0	1
Rural	21	34.24657534	43.75609756	57.60530421	48.80103694	65.31784674	63.18681335	8	410015	2.967683667	2	1	1	2	1	1	1	1	1	1	1	1	1	1	1	1	1	1	0	0	1	3	0	0	0	0	0	0	0	0
Rural	81	42.67123288	64.34146341	57.60530421	52.36552171	66.88633594	62.36264038	8	410015	.708255942	2	1	3	1	3	2	2	1	1	1	1	1	1	1	1	3	3	1	0	0	1	3	1	0	0	0	0	0	0	0
Rural	53	56.23287671	78.14634146	57.60530421	42.15813351	36.18261528	48.48900986	8	401052	.3710374965	2	1	3	1	4	1	1	4	3	2	2	2	2	1	2	2	2	1	0	0	1	1	1	0	0	0	0	0	0	0
Rural	28	56.23287671	46.19512195	57.60530421	48.05573558	69.15481365	74.72528076	8	401052	2.092042415	2	1	0	2	1	1	1	1	1	1	3	3	3	1	1	1	1	2	1	2	0	1	1	0	0	0	0	0	0	0
Rural	81	58.42465753	76.43902439	71.25585023	46.88917693	64.97906377	64.2857132	8	401052	.151094601	2	1	1	2	3	3	3	2	2	2	2	2	2	1	1	1	1	1	0	0	1	1	0	0	0	0	0	0	0	0
Rural	63	17.02054795	70.87804878	37.87051482	52.36552171	72.50921154	59.98168182	8	412042	.5674654479	2	0	0	1	1	1	1	1	1	1	1	1	1	1	1	1	1	3	1	1	1	3	0	0	0	0	0	0	0	1
Rural	56	40.17123288	50.73170732	35.6474259	72.71548931	71.60475637	57.23442841	8	412042	.5674654479	2	0	0	1	4	1	1	3	3	3	4	3	3	1	2	2	1	3	1	1	0	1	0	0	0	0	0	0	1	0
Rural	74	47.05479452	64.34146341	71.25585023	47.6992871	52.71473663	59.66117859	8	418072	.8577065417	2	1	0	2	4	3	3	4	4	3	3	2	3	3	3	1	1	3	1	0	0	2	0	1	1	1	0	0	0	1
Rural	59	50.75342466	42.43902439	75.85803432	52.36552171	61.30930784	64.14835358	8	407082	.3382392736	2	0	0	1	4	1	1	3	2	3	3	3	3	3	2	3	1	3	1	1	0	1	0	0	0	1	1	0	0	1
Rural	65	50.75342466	59.12195122	57.60530421	100	68.94404877	71.42857361	8	407082	.2929243394	2	1	0	1	1	1	2	1	1	1	2	1	2	2	2	1	1	2	0	1	0	1	0	0	0	0	0	0	0	0
Rural	65	75	41.95121951	57.60530421	100	70.34731427	74.81684875	8	407082	.1691196368	2	0	0	2	4	1	3	1	1	1	2	1	1	1	1	1	1	3	1	2	1	1	0	0	0	0	0	0	0	1
Rural	32	39.7260274	50.73170732	57.60530421	45.69021387	74.4677055	74.67948914	8	407082	1.713196565	2	0	0	1	1	1	1	1	1	1	1	1	1	1	1	1	1	2	0	0	1	1	0	0	0	0	0	0	0	0
Rural	86	53.49315068	48.97560976	46.33385335	80.1036941	56.02501599	82.64651489	8	407082	.0944341256	2	1	3	1	4	3	3	3	3	1	1	2	2	2	1	1	1	2	0	0	0	3	0	1	0	0	0	0	0	0
Rural	23	25.2739726	30.63414634	57.60530421	50.12961763	80.94575324	77.74725342	8	407082	.8393771579	2	1	0	2	1	1	1	1	1	1	1	1	1	1	1	1	1	1	0	2	1	1	0	0	0	0	0	0	0	0
Urban	63	84.93150685	49.46341463	89.7425897	33.27932599	62.83118409	57.41757965	9	663011	1.809185712	2	1	0	2	3	4	3	3	2	3	3	3	3	3	2	1	2	2	1	0	0	1	1	0	0	1	0	0	1	1
Urban	79	56.23287671	48.82926829	48.08892356	46.88917693	52.73025786	59.02014923	9	663011	.4503700955	2	1	3	2	4	3	3	4	3	3	3	3	3	3	3	2	2	3	1	0	0	1	1	0	0	0	0	0	0	1
Urban	68	34.52054795	43.46341463	30.38221529	48.86584576	58.30076787	36.53845978	9	663011	.4503700955	2	1	3	1	4	4	3	3	2	3	3	3	3	3	3	2	2	3	1	1	0	2	1	1	0	1	0	0	0	1
Urban	65	44.65753425	54.97560976	43.91575663	45.43097861	54.13764476	36.30952454	9	663011	.291825971	2	1	3	2	5	1	2	3	1	4	4	4	4	2	2	1	1	1	0	2	0	1	1	0	0	0	0	0	1	1
Urban	60	69.04109589	12.92682927	52.80811232	47.08360337	59.85910417	84.79853821	9	663011	.6739419787	2	0	0	2	3	1	1	1	1	1	1	1	1	1	1	1	2	1	0	1	2	3	0	0	0	0	0	0	0	0
Urban	76	62.5	31.07317073	66.34165367	69.41023979	34.58878547	64.2857132	9	663011	.583651942	2	1	0	2	3	2	2	2	1	2	2	2	1	1	2	1	1	2	0	0	0	1	1	0	0	0	0	0	0	0
Urban	42	56.23287671	22.7804878	45.55382215	79.55281918	71.11070939	78.57142639	9	663011	3.381284806	2	1	0	2	1	1	1	1	1	3	3	3	3	1	1	1	1	2	0	0	0	1	0	0	0	0	0	0	0	0
Urban	47	57.3630137	20.97560976	52.18408736	93.13026572	60.76029889	76.64835358	9	663011	1.121946818	2	1	1	2	1	1	1	2	1	3	3	1	2	1	1	1	1	2	1	1	1	1	0	0	0	0	0	0	0	0
Urban	54	75.30821918	0	89.7425897	80.1036941	55.60761545	74.54212189	9	663011	.4025343422	2	0	2	2	1	1	1	1	1	2	1	1	1	1	2	1	1	1	0	2	1	2	0	0	0	0	0	0	0	0
Urban	67	53.76712329	56.34146341	48.08892356	48.05573558	61.2633701	55.26556778	9	663011	.348605604	2	1	1	2	5	4	4	4	3	4	4	3	4	3	3	1	1	3	1	1	0	1	0	0	1	0	1	1	0	1
Urban	50	74.62328767	44.53658537	100	93.13026572	57.97239974	81.95970917	9	663011	.348605604	2	1	1	2	2	1	2	1	1	1	1	2	2	1	1	1	1	1	0	0	0	1	0	0	0	0	0	0	0	0
Urban	34	61.43835616	48.97560976	57.60530421	52.36552171	68.28487959	74.17582703	9	663011	.4935570182	2	1	1	2	3	1	2	1	1	2	2	2	2	1	1	1	1	2	1	0	1	1	0	0	0	0	0	0	0	0
Urban	30	75.30821918	43.75609756	46.33385335	100	74.57378748	84.56959534	9	663011	1.511049318	2	0	0	2	2	2	2	1	1	2	2	2	2	1	1	1	1	2	0	1	2	1	0	0	0	0	0	0	0	0
Urban	50	37.0890411	68.7804878	43.91575663	72.09980557	50.04982795	56.41025543	9	663011	2.209015582	2	0	0	2	3	2	2	1	1	1	1	1	1	1	1	1	1	3	1	1	0	1	1	0	0	1	0	0	0	1
Urban	22	46.36986301	52.68292683	85.49141966	77.44653273	64.69838335	82.96702576	10	661011	.4403596212	2	1	1	2	1	2	2	1	1	2	2	4	3	1	1	1	1	1	0	0	0	3	0	0	0	0	0	0	0	0
Urban	62	28.93835616	52.7804878	85.17940718	53.07841866	72.04394523	45.46703339	10	661011	.4838668022	2	0	3	2	4	4	3	1	1	4	4	3	3	3	3	1	1	1	0	2	1	1	0	0	0	0	0	0	0	0
Urban	55	89.65753425	24.82926829	75.85803432	69.8963059	44.63484902	57.92124176	10	662011	.2974819696	2	1	2	2	1	3	3	2	1	2	2	2	2	1	1	2	2	1	0	1	0	1	0	0	0	0	0	0	0	1
Urban	52	56.23287671	64.34146341	47.54290172	48.31497084	57.81985484	67.85714722	10	662011	.687003924	2	0	0	2	4	1	1	1	1	3	3	2	3	1	2	1	1	2	1	2	1	1	0	0	0	0	0	0	0	0
Urban	86	57.80821918	0	57.60530421	47.08360337	48.63111998	64.8351593	10	662011	.7565161317	2	1	0	1	5	3	3	4	2	2	2	3	3	3	2	1	1	2	0	0	0	1	1	0	0	0	0	0	1	1
Urban	59	67.80821918	53.46341463	57.60530421	51.87945561	74.39522176	64.01098633	10	662011	.5949639391	2	1	0	2	1	2	1	2	1	2	2	1	1	2	1	1	1	3	1	0	0	1	0	0	0	1	0	0	0	1
Urban	58	56.23287671	35.85365854	57.60530421	29.03434867	43.50415318	54.12088013	11	616011	.6236683722	2	0	3	1	1	1	1	1	1	1	1	1	1	1	3	1	1	2	0	2	1	1	0	0	0	0	0	0	0	0
Urban	64	70.4109589	16.24390244	57.60530421	45.3661698	66.52383502	54.12088013	11	616011	1.080227284	2	1	0	1	4	3	3	1	1	3	3	3	3	1	3	2	2	3	1	1	0	1	0	0	0	0	0	0	0	1
Urban	29	56.23287671	43.75609756	57.60530421	46.88917693	50.80053048	59.52381134	11	616011	.8386558848	2	0	2	1	1	1	1	1	1	4	3	3	3	1	1	1	1	2	0	2	1	1	0	0	0	0	0	0	0	0
Urban	61	49.24657534	64.34146341	48.08892356	48.80103694	49.60189776	43.81867981	11	610034	.6259715003	2	0	1	1	5	3	3	4	2	2	2	3	3	1	2	1	2	1	0	1	0	3	0	0	0	0	0	0	0	0
Urban	26	78.76712329	78.14634146	57.60530421	73.65521711	69.34201893	81.6849823	11	610034	3.290208585	2	0	0	2	2	2	2	1	1	2	2	1	1	1	1	1	1	1	0	2	1	1	0	0	0	0	0	1	0	0
Urban	19	100	46.19512195	81.27925117	69.8963059	83.37889896	82.96702576	11	610034	6.58041717	2	0	1	1	1	1	1	1	1	1	1	1	1	1	1	1	1	2	0	2	1	1	0	0	0	0	0	0	0	0
Urban	53	78.76712329	0	85.49141966	90.95917045	67.48897847	64.01098633	11	610034	1.084216426	2	1	1	2	1	1	2	1	1	2	3	1	1	3	1	1	1	3	1	1	0	1	1	0	0	0	0	0	0	0
Urban	60	64.65753425	52.48780488	30.57722309	66.75307842	30.93754641	63.55311203	11	610034	.5421082131	2	1	3	1	1	2	2	1	1	2	2	1	1	1	2	1	1	2	0	2	0	1	0	0	0	0	0	0	0	0
Urban	35	100	21.2195122	79.52418097	56.67530784	80.03777757	70.74176025	11	607011	2.990030637	2	1	0	1	4	1	3	1	1	3	3	3	3	2	2	1	1	2	0	1	0	1	1	0	0	0	0	0	0	0
Urban	22	69.07534247	31.07317073	72.93291732	100	70.59882038	74.31318665	11	607011	.5980061274	2	1	1	2	3	2	3	1	1	2	2	1	1	1	1	1	1	1	0	0	1	1	0	0	0	0	0	0	0	0
Urban	69	100	0	100	80.1036941	37.76941747	71.42857361	11	607011	.5142969092	2	1	3	2	1	3	2	1	1	1	1	1	2	1	1	1	1	3	1	0	1	3	0	0	0	0	0	0	0	1
Rural	37	41.50684932	47.75609756	54.36817473	83.50615684	70.7802115	80.63186646	12	609062	5.395154256	2	1	2	2	3	1	1	1	1	2	2	2	2	1	1	2	1	3	0	0	0	1	0	0	0	0	0	0	0	0
Rural	81	29.76027397	41.56097561	32.21528861	48.80103694	64.69816081	50.54944992	12	609062	.1479492888	2	0	1	1	4	2	2	4	3	3	3	3	3	2	2	4	4	3	0	1	0	3	0	0	0	0	0	0	0	1
Rural	56	49.24657534	59.17073171	57.60530421	47.6992871	63.0507541	53.1593399	12	609142	.7898960169	2	0	0	2	3	3	3	2	2	3	3	4	4	2	2	2	2	2	0	1	1	2	0	0	0	0	0	0	0	0
Rural	67	34.31506849	22.7804878	22.074883	93.13026572	78.01608135	61.67582703	12	609142	.9898032633	2	1	0	2	2	3	3	2	1	1	2	2	3	1	2	1	1	2	0	2	0	1	1	0	0	0	0	0	0	1
Rural	61	51.50684932	52.48780488	43.91575663	66.29941672	61.87681859	65.93406677	12	603122	.6532701537	2	1	0	2	1	1	1	1	1	2	2	1	1	2	1	1	1	2	0	1	0	3	0	0	0	0	0	0	0	1
Rural	58	61.84931507	36.68292683	52.18408736	46.88917693	46.91562928	62.72893524	12	603122	.7876306818	2	1	0	1	3	1	1	3	1	3	3	3	3	1	1	1	1	2	0	2	1	1	1	0	0	0	0	0	0	1
Rural	87	65.51369863	49.75609756	57.60530421	66.16979909	59.81288857	47.52747345	12	603122	.2161634801	2	1	3	1	5	3	3	3	3	3	3	3	3	3	2	2	4	3	1	0	0	3	1	0	0	0	0	0	0	1
Rural	75	53.76712329	59.17073171	47.58190328	68.08165911	68.87413226	63.73626328	12	603122	.7543300182	2	0	0	2	3	1	1	1	1	1	1	1	2	2	1	1	1	1	0	0	1	1	1	0	0	0	0	0	0	1
Rural	23	42.67123288	42.29268293	66.34165367	87.13545042	75.3086171	90.52198029	12	603122	.4959492788	2	0	1	2	3	1	1	1	1	2	2	1	1	1	1	1	1	3	0	1	1	1	1	0	0	0	0	0	0	1
Rural	68	54.41780822	42.29268293	68.09672387	46.88917693	80.42671856	56.77655792	12	603122	.4190722323	2	0	0	1	4	3	3	1	1	2	1	3	3	1	3	1	1	3	1	1	0	3	1	0	1	0	0	0	0	1
Rural	56	47.02054795	62.7804878	47.54290172	83.3441348	62.7306404	60.7142868	12	603122	.3629278632	2	1	0	1	3	1	1	2	1	1	1	1	1	1	2	1	1	3	0	2	0	1	0	0	0	0	0	0	1	0
Rural	21	56.23287671	22.7804878	57.60530421	50.12961763	66.11713315	97.25274658	12	603122	.5632934611	2	1	1	1	3	1	1	1	1	1	1	1	1	1	1	1	1	1	0	2	1	1	0	0	0	0	0	0	0	0
Rural	42	62.70547945	46.19512195	42.47269891	70.67401167	54.74680895	63.4157486	12	603122	.8622754506	2	0	0	2	4	4	2	1	1	3	3	2	2	1	1	3	1	2	0	2	1	1	1	0	0	0	0	0	0	0
Rural	52	35.20547945	36	0	52.07388205	70.76117538	54.12088013	12	612055	.8599595659	2	1	2	1	5	4	2	3	3	4	4	4	4	2	1	1	1	3	1	1	0	1	1	0	0	0	0	0	1	1
Rural	74	25.20547945	57.17073171	13.65054602	12.79974076	63.70548918	60.7142868	12	612055	.9929939571	2	0	0	1	4	2	2	2	1	1	1	1	2	2	4	2	2	2	0	1	0	1	0	0	0	0	0	0	0	0
Rural	61	27.0890411	49.75609756	0	73.169151	61.46182226	65.10988617	12	616032	.2190617667	2	1	3	1	4	2	2	1	1	1	1	2	2	1	2	2	1	2	1	0	0	1	0	0	0	0	0	0	0	1
Rural	63	89.65753425	0	100	100	86.77502841	75.36630249	12	601142	.6804897435	2	1	2	2	1	1	1	2	1	1	1	1	1	1	1	1	1	1	0	0	1	1	0	0	0	0	0	0	0	0
Rural	31	100	0	100	100	93.21934942	92.58241272	12	601142	1.408233653	2	1	0	2	1	1	1	1	1	1	1	1	1	1	1	1	1	1	0	0	1	1	0	0	0	0	0	0	0	0
Rural	40	100	0	97.2698908	100	77.14173407	82.05128479	12	601142	2.640438099	2	1	0	2	4	1	1	1	1	1	1	1	1	1	1	1	1	1	0	0	0	1	0	0	0	0	0	0	0	0
Rural	56	89.65753425	0	100	93.13026572	81.61761429	74.03845978	12	601142	.3348441595	2	1	0	2	4	2	2	1	1	2	2	1	2	1	2	2	2	3	1	0	0	2	0	0	0	1	0	0	0	0
Rural	55	89.65753425	0	100	79.87686325	95.53284425	51.64835358	12	601142	.3866440239	2	0	1	1	5	2	1	1	1	3	3	2	2	3	2	2	2	2	1	1	0	3	0	0	0	1	1	0	0	1
Urban	61	75.03424658	12.92682927	75.85803432	80.1036941	64.96446135	67.85714722	13	862011	.28378507	2	1	1	2	4	1	1	1	1	3	3	3	3	1	1	1	1	1	0	2	1	2	1	0	0	0	0	1	1	0
Urban	52	100	23.07317073	100	56.4808814	89.68771208	62.82051468	13	862011	.56757014	2	1	0	1	5	4	4	1	1	3	4	4	1	1	2	1	2	1	0	0	1	1	0	0	0	0	0	0	0	1
Urban	60	100	29.80487805	57.60530421	80.1036941	94.7264984	63.04944992	13	862011	.6553723473	2	0	0	1	5	1	1	3	1	3	2	1	2	1	2	3	2	3	1	1	1	1	1	0	0	1	0	0	0	1
Urban	81	50.75342466	65.56097561	57.60530421	100	67.79778093	32.87545776	13	861011	.619955208	2	0	2	2	4	4	4	1	1	3	3	3	3	2	2	2	2	2	0	1	0	3	0	0	1	1	0	0	0	1
Urban	70	65.37671233	53.17073171	75.85803432	100	77.31314083	64.2857132	13	861011	2.559695328	2	0	0	1	1	2	2	1	1	2	2	1	1	1	1	1	1	3	0	1	1	1	1	0	0	0	0	0	0	1
Urban	29	71.78082192	71.07317073	61.19344774	70.67401167	67.40750633	92.85714722	13	861011	8.010314877	2	1	1	2	1	2	2	1	1	1	2	1	1	1	1	1	1	1	0	2	1	1	0	0	0	0	0	0	0	0
Urban	58	62.29452055	66.73170732	52.18408736	100	76.78134479	68.68132019	13	861011	2.216765236	2	1	0	1	3	1	1	1	1	2	2	1	1	1	1	1	1	2	0	0	0	2	0	0	0	0	0	0	0	1
Urban	73	45.99315068	35.85365854	52.18408736	100	68.30404331	66.66667175	13	861011	1.108382618	2	1	2	1	5	1	1	2	2	1	1	1	1	1	1	1	2	3	0	0	0	3	0	0	1	0	0	0	0	1
Urban	53	100	24.82926829	52.18408736	26.05314323	24.12436849	30.03662872	13	862011	.2460884338	2	0	3	1	5	3	4	2	1	4	2	2	2	1	1	2	2	1	0	2	0	1	0	0	0	0	1	0	1	0
Urban	70	84.93150685	12.92682927	75.85803432	52.36552171	69.82499533	77.74725342	13	862011	.2131192252	2	1	2	2	1	1	1	1	1	1	1	1	1	2	1	1	1	3	1	1	1	2	0	0	0	0	0	0	1	1
Urban	59	100	0	52.18408736	36.22812703	45.67060609	50.41208649	13	862011	.2460884338	2	0	3	2	1	1	1	1	1	4	4	4	4	1	1	1	1	2	1	2	1	1	0	0	1	0	0	0	1	1
Urban	81	100	31.07317073	100	79.87686325	69.74784054	61.40110016	13	862011	.1636094091	2	0	0	1	4	2	2	4	2	1	2	2	3	2	4	1	1	2	0	0	0	2	0	0	1	0	0	0	0	0
Urban	72	72.15753425	23.07317073	68.09672387	70.67401167	64.28073163	54.67033005	13	862011	.2131192252	2	1	3	2	4	1	1	1	1	3	3	3	3	1	2	1	1	2	0	0	1	1	0	0	1	1	0	0	0	1
Urban	51	89.65753425	29.80487805	75.85803432	24.85418017	59.16641975	57.96703339	14	805054	2.416221078	2	0	1	2	1	2	2	1	1	2	2	1	1	1	1	1	1	3	1	2	1	1	0	0	0	0	0	0	0	1
Urban	36	89.65753425	18.92682927	67.00468019	90.95917045	49.36645449	55.03662872	14	805054	14.19794068	2	0	1	1	1	1	1	1	1	3	3	3	3	1	1	1	1	1	0	2	1	1	0	0	0	0	0	0	0	0
Urban	86	89.65753425	29.80487805	80.88923557	100	93.86652306	58.83699417	14	805054	.6302105861	2	1	3	1	4	1	1	4	4	2	2	2	2	1	1	1	1	3	1	0	0	3	1	0	1	1	0	0	0	0
Urban	54	50.75342466	18.92682927	100	100	94.5296093	61.53845978	14	805054	.697504221	2	1	3	2	5	3	3	1	1	4	4	4	3	1	1	1	1	3	1	0	0	1	0	0	0	0	0	0	0	0
Urban	72	89.65753425	18.92682927	75.85803432	100	80.08389338	65.6593399	14	805054	1.610814052	2	0	0	2	4	1	1	2	1	2	2	2	2	1	1	1	1	3	0	1	1	1	1	0	1	1	0	0	0	1
Urban	53	59.52054795	29.80487805	57.60530421	100	45.16930315	46.06227112	14	804011	1.353281756	2	1	0	1	3	1	1	1	1	2	2	2	2	1	1	4	4	2	0	1	1	1	0	0	0	0	0	0	0	1
Urban	43	84.93150685	12.92682927	57.60530421	100	65.73197524	79.12088013	14	804011	2.522348435	2	1	2	2	1	1	1	1	1	1	1	1	1	1	1	1	1	1	0	0	1	2	0	0	0	0	0	0	0	0
Urban	69	50.75342466	12.92682927	68.09672387	100	58.73871653	41.94139099	14	804011	.6766408781	2	1	3	1	4	4	4	2	2	2	2	2	2	2	1	1	1	3	1	0	0	2	1	0	1	0	0	0	1	1
Urban	28	53.76712329	12.92682927	47.54290172	52.36552171	55.90680956	78.57142639	14	804011	5.791721234	2	0	0	2	1	1	1	1	1	2	2	2	1	1	1	1	1	3	0	1	1	1	0	0	0	0	0	0	0	0
Urban	59	59.52054795	0	81.27925117	100	68.1094535	91.75823975	14	804011	1.353281756	2	1	0	2	1	2	2	1	1	1	1	1	1	1	1	1	1	1	0	0	1	1	0	0	0	0	0	0	0	1
Urban	79	30.89041096	24.82926829	46.33385335	69.41023979	51.72163834	42.4450531	14	811021	1.317095035	2	0	0	1	4	3	3	2	1	3	2	4	3	2	1	3	3	1	0	1	1	3	0	0	0	0	1	0	0	1
Urban	58	84.93150685	62.04878049	71.25585023	52.36552171	62.51011596	44.13919449	14	811021	.5703199231	2	1	3	1	5	4	4	3	1	3	3	3	3	1	4	1	1	1	0	2	0	3	1	0	0	0	1	0	1	0
Urban	36	80.58219178	71.95121951	43.91575663	45.69021387	68.59890277	71.42857361	14	811021	1.191257717	2	1	0	2	2	2	2	1	1	2	3	1	2	1	1	1	1	1	0	2	1	1	0	0	0	0	0	0	0	0
Urban	44	84.93150685	66.3902439	52.18408736	37.75113415	65.73198218	55.95238113	14	811021	.5956288583	2	1	2	1	4	3	3	1	2	3	2	2	2	2	1	1	1	2	0	2	2	1	1	0	0	0	0	0	0	0
Urban	70	65.1369863	24.82926829	100	100	69.10501512	76.92308044	14	809044	.2682784918	2	1	3	1	1	3	3	1	1	3	2	2	2	1	1	1	1	1	0	0	1	1	1	0	0	1	0	0	1	1
Urban	75	70.4109589	29.80487805	75.85803432	100	65.06847483	69.96337128	14	809044	.3097807522	2	0	3	2	4	3	3	1	1	2	1	1	2	1	1	1	1	2	0	1	1	3	0	0	0	0	0	0	0	1
Urban	50	84.93150685	49.46341463	50.89703588	100	75.48371959	80.49450684	14	809044	1.239123009	2	0	0	2	4	3	3	1	1	3	3	2	2	1	1	1	1	2	0	1	2	1	1	0	0	0	0	0	1	1
Urban	56	72.12328767	18.92682927	75.85803432	100	84.4648827	74.03845978	14	809044	.5365569836	2	1	1	1	1	1	1	3	1	3	3	3	3	1	1	1	1	1	0	0	0	2	0	0	0	0	0	0	1	1
Urban	86	67.60273973	35.85365854	57.60530421	56.51328581	55.23523737	38.3699646	14	809044	.1667834628	2	0	3	1	4	4	4	4	4	3	3	3	3	3	3	2	2	1	0	2	0	3	0	1	0	0	0	0	0	0
Urban	61	62.46575342	42.29268293	100	60.40181465	82.09949606	58.10439682	14	809044	.6195615044	2	0	0	1	5	3	3	3	1	1	1	1	1	1	1	1	1	2	0	1	1	3	1	0	0	0	0	0	0	1
Urban	71	78.15068493	35.85365854	75.85803432	100	55.05158079	64.2857132	14	801011	.2149093392	2	1	1	1	4	2	2	1	1	1	1	1	1	1	1	2	2	3	1	1	0	2	1	0	1	0	0	0	0	1
Urban	60	70.4109589	24.82926829	67.00468019	100	73.93811832	46.70329666	14	801011	.4963109515	2	0	0	2	1	1	1	1	1	2	2	2	2	1	1	1	1	3	1	1	0	3	0	0	0	1	0	0	0	1
Urban	57	89.65753425	24.82926829	75.85803432	70.67401167	68.43563413	82.14285278	14	801011	.4963109515	2	0	0	1	1	3	3	1	1	1	2	2	1	1	1	1	1	3	0	1	1	2	1	0	0	0	0	0	0	1
Urban	74	59.52054795	30.97560976	43.91575663	87.62151653	54.37012899	21.70329666	14	801011	.4298186785	2	1	0	1	5	4	4	4	4	4	4	4	4	3	2	2	2	2	1	1	0	3	1	1	0	0	0	0	1	1
Urban	84	56.23287671	35.85365854	57.60530421	100	73.16559067	33.24175644	14	801011	.3848849142	2	0	0	1	5	3	3	2	2	2	2	2	2	4	1	2	2	2	0	1	1	3	0	0	1	0	0	0	0	0
Urban	51	89.65753425	36.29268293	49.49297972	100	71.86722466	91.75823975	14	801011	.2149093392	2	1	1	2	1	1	1	1	1	1	3	2	1	1	1	1	1	3	0	2	0	1	0	0	0	0	0	0	0	1
Rural	56	42.73972603	0	40.09360374	100	76.44222195	56.77655792	15	810032	.461030385	2	0	0	1	5	4	4	1	1	3	3	3	3	1	1	1	1	3	1	0	2	1	0	1	1	0	0	0	0	1
Rural	55	47.26027397	40.87804878	33.46333853	80.1036941	79.14952063	46.79486847	15	810032	.3992647557	2	1	0	1	5	3	3	4	1	4	4	4	4	1	1	1	1	3	0	0	1	2	1	0	1	0	0	1	1	1
Rural	38	59.52054795	29.80487805	67.43369735	100	71.52522283	92.49084473	15	807055	2.317710842	2	0	0	1	1	1	1	1	1	3	3	2	2	1	1	1	1	1	0	2	1	1	0	0	0	0	0	0	0	0
Rural	40	53.76712329	31.6097561	61.50546022	93.13026572	76.33925882	69.64285278	15	807055	.991359891	2	1	0	1	4	3	3	1	1	3	3	3	3	1	1	1	1	3	1	2	2	2	1	0	0	0	0	0	0	0
Rural	64	42.9109589	43.07317073	55.81123245	87.62151653	66.86895508	50.54944992	15	807055	.1636513757	2	1	1	2	5	4	4	1	1	2	3	3	2	1	1	2	2	3	1	0	1	2	0	0	0	0	0	0	0	0
Rural	58	45.10273973	32.58536585	57.60530421	100	74.85883366	78.57142639	15	807055	.3273027514	2	1	0	2	1	3	3	1	1	1	1	1	1	1	1	1	1	2	0	1	0	2	0	1	0	0	0	0	0	0
Rural	44	59.31506849	0	32.21528861	90.95917045	94.34431477	73.62637329	15	807055	.7930879128	2	1	0	2	5	1	1	1	1	2	2	1	1	1	1	1	1	1	0	0	0	1	0	0	0	0	0	0	0	0
Rural	28	56.26712329	23.07317073	68.09672387	100	85.86548497	100	15	807055	1.765874928	2	0	0	2	1	1	1	1	1	1	1	1	1	1	1	1	1	1	0	2	1	1	0	0	0	0	0	0	0	0
Rural	84	53.76712329	24.82926829	32.44929797	100	63.893721	18.58974266	15	807055	.1342597778	2	1	0	1	5	4	4	4	4	4	4	4	4	4	4	4	4	3	1	0	0	3	0	0	0	1	0	0	0	1
Rural	53	84.93150685	24.82926829	42.47269891	100	71.91074198	76.51098633	15	801022	.1021009727	2	1	0	2	5	1	1	1	1	3	3	3	3	1	1	1	1	1	0	2	1	3	0	0	0	0	0	0	0	1
Rural	77	50.75342466	12.92682927	71.25585023	100	57.37035413	33.79121017	15	801022	.1021009727	2	1	3	1	5	4	4	4	4	4	4	4	4	3	3	1	1	3	1	1	1	3	1	0	0	0	1	0	1	1
Rural	63	80.58219178	0	100	100	56.39351233	71.42857361	15	801022	.1178958324	2	0	0	1	4	1	1	1	1	3	3	2	2	1	1	1	1	3	0	1	0	3	1	0	0	0	0	0	0	0
Rural	30	50.75342466	12.92682927	70.90483619	73.39598185	62.96091378	90.65933228	15	801022	.1898325135	2	1	0	2	1	1	1	1	1	1	1	1	1	1	1	1	1	2	0	0	0	1	0	0	0	0	0	0	0	0
Rural	29	56.23287671	0	57.60530421	100	73.18922977	71.42857361	15	801022	.4719200803	2	1	0	2	1	1	1	1	1	1	1	1	1	1	1	1	1	3	0	2	1	2	0	0	0	0	0	0	0	0
Rural	58	44.17808219	12.92682927	46.33385335	100	89.21448164	80.21977997	15	801022	.3766145174	2	0	0	2	1	1	1	1	1	2	1	1	1	1	1	1	1	3	0	1	1	3	1	0	0	0	0	0	0	1
Rural	64	53.76712329	0	71.09984399	80.1036941	70.0392743	75	15	801022	.3766145174	2	0	0	2	3	2	2	1	1	3	3	3	3	1	1	1	1	2	0	1	1	1	0	0	0	0	0	0	0	0
Rural	90	42.73972603	30.97560976	42.47269891	67.75761504	61.2155179	44.2307663	15	801022	.0732326061	2	1	3	1	5	3	3	4	4	3	3	3	3	1	1	4	4	2	0	0	1	3	1	0	0	0	0	0	0	1
Rural	19	78.76712329	43.85365854	42.47269891	72.71548931	71.56760185	82.14285278	15	803065	1.437926727	2	0	1	1	1	2	2	2	1	1	1	1	1	1	1	1	1	1	0	0	0	1	0	0	0	0	0	0	0	0
Rural	52	56.23287671	31.07317073	43.91575663	87.55670771	65.39499914	76.19047546	15	803065	.7690744172	2	1	0	2	2	1	1	1	1	2	2	2	1	1	1	1	1	3	1	1	1	3	0	0	0	0	1	0	0	1
Rural	23	78.76712329	33.95121951	58.61934477	76.89565781	55.99389703	79.39559937	15	803065	.4937010071	2	1	1	2	1	3	3	1	1	1	3	3	3	1	1	1	1	1	0	0	1	1	0	0	0	0	0	0	0	0
Rural	81	72.15753425	0	57.60530421	90.95917045	68.4591881	76.92308044	15	803065	.0908260148	2	0	0	1	5	1	1	1	1	1	1	1	1	1	1	1	1	3	1	2	0	3	0	0	1	1	0	0	0	1
Rural	58	75.30821918	43.46341463	52.18408736	60.40181465	51.15699524	60.34798431	15	803065	.3590391733	2	0	1	1	1	4	4	3	1	3	3	3	3	1	1	1	1	2	0	1	2	1	0	0	0	0	0	0	0	0
Rural	76	100	0	75.85803432	100	75.40686309	51.2820549	15	803065	.8328686085	2	1	0	1	5	1	1	1	1	4	4	4	4	1	1	1	1	3	1	0	0	1	1	0	0	0	0	0	0	0
Urban	57	100	12.92682927	100	56.67530784	55.20273219	52.42674255	16	1061029	.3037615023	2	1	2	2	4	4	3	3	1	3	3	3	3	1	1	1	1	3	1	1	1	3	1	0	0	0	0	0	1	1
Urban	44	68.15068493	24.82926829	100	73.65521711	70.59895247	67.12454224	16	1061029	2.773069784	2	1	0	1	1	1	1	1	1	1	1	1	1	1	1	1	1	2	0	0	1	1	0	0	0	0	0	0	0	0
Urban	67	84.93150685	35.85365854	67.00468019	73.65521711	60.89814077	52.6556778	16	1061029	.6157681361	2	1	3	1	4	3	3	2	2	2	3	2	2	1	2	2	3	3	1	0	0	3	1	0	1	1	1	0	0	1
Urban	36	69.04109589	58.14634146	61.89547582	73.169151	58.77114149	58.92856979	16	1061029	1.298967514	2	1	1	2	3	1	3	1	1	2	2	3	2	1	1	1	1	1	0	0	0	3	0	0	0	0	0	0	0	0
Urban	54	60.17123288	35.85365854	61.19344774	68.0492547	52.89520068	77.15201569	16	1061029	1.23437703	2	1	0	2	2	2	2	1	1	1	2	1	1	1	1	1	1	3	0	0	1	1	0	0	0	0	0	0	0	0
Urban	91	80.58219178	0	100	100	46.2385633	81.45603943	16	1061039	.4281366593	2	1	3	1	4	1	1	1	1	2	2	1	1	1	1	1	1	2	0	0	0	3	1	0	0	0	0	0	0	1
Urban	27	72.12328767	28.48780488	81.27925117	80.1036941	55.42583125	76.19047546	16	1061039	1.091660446	2	1	1	2	2	1	1	1	1	2	2	1	1	1	1	1	1	1	0	1	1	3	0	0	0	0	0	0	0	0
Urban	53	65.37671233	48.43902439	57.60530421	67.69280622	59.56894513	67.85714722	16	1061039	.5113521687	2	1	1	2	4	3	2	1	1	2	3	2	2	1	1	1	1	2	0	1	1	1	1	0	0	0	0	0	0	1
Urban	84	78.15068493	59.31707317	61.19344774	30.65456902	42.02510334	70.83332825	16	1061039	.4241580763	2	1	3	1	5	4	4	4	3	3	3	4	4	4	1	4	4	3	1	0	0	1	1	0	1	0	1	1	0	1
Urban	58	100	35.85365854	81.27925117	67.69280622	67.75549236	87.04212952	16	1061039	1.167735092	2	0	0	1	3	1	1	2	1	1	1	1	1	1	1	1	1	2	0	1	1	1	0	0	0	0	0	0	0	0
Urban	60	100	12.92682927	100	93.13026572	58.19423245	70.69596863	16	1061049	.6690376697	2	0	2	2	1	1	1	1	1	2	1	1	1	1	1	1	1	3	1	1	1	1	0	0	1	0	0	0	0	1
Urban	59	100	24.82926829	82.99531981	52.07388205	45.58928317	82.69230652	16	1061049	.5794046781	2	1	3	1	3	2	2	1	1	2	2	2	2	1	1	1	1	3	1	1	1	1	0	0	0	0	0	0	0	1
Urban	19	72.15753425	12.92682927	63.7675507	72.87751134	71.47477613	74.63369751	16	1061049	.6593854166	2	1	1	2	3	2	2	1	1	2	3	1	2	1	1	1	1	2	0	1	1	1	0	0	0	0	0	0	0	0
Urban	32	78.76712329	18.92682927	100	93.13026572	72.69580037	68.04029083	16	1061049	3.749066928	2	1	0	2	3	1	2	1	1	2	2	1	1	1	1	1	1	1	0	0	1	1	0	0	0	0	0	0	0	0
Urban	62	72.12328767	47.80487805	85.49141966	87.62151653	68.43573565	76.32783508	16	1061049	.3930675924	2	1	3	2	4	2	3	1	1	2	1	1	1	1	1	1	1	1	0	1	1	2	0	0	0	0	0	0	0	0
Urban	29	100	0	100	100	51.09201017	91.39193726	16	1061049	1.328137866	2	1	2	2	3	1	1	1	1	1	1	2	1	1	1	1	1	1	0	2	1	3	0	0	0	0	0	0	0	0
Urban	51	78.76712329	35.85365854	42.47269891	70.67401167	53.88238796	57.23443604	16	1061049	.4538745302	2	0	3	1	4	2	3	2	1	2	2	2	3	1	1	1	1	3	1	2	0	2	1	0	0	0	0	0	0	0
Urban	54	65.37671233	31.07317073	100	80.1036941	80.3037705	80.12820435	16	1061059	3.136373443	2	1	0	1	1	1	1	1	1	1	1	1	1	1	1	1	1	2	0	0	1	1	0	0	0	0	0	0	0	1
Urban	82	100	100	78.66614665	64.25793908	65.29587994	54.21245575	16	1061059	.6353996159	2	1	3	1	5	3	3	3	2	2	2	1	1	1	1	3	3	3	1	0	0	1	1	1	0	1	1	0	0	1
Urban	31	84.48630137	48.97560976	61.19344774	93.13026572	44.03856458	61.99633789	17	1020031	4.32379335	2	1	2	2	4	1	1	1	1	4	4	3	3	1	1	1	1	1	0	1	1	1	0	0	0	0	0	0	0	0
Urban	62	84.93150685	35.85365854	67.00468019	79.55281918	69.4516691	67.03296661	17	1020031	1.222254732	2	1	3	2	4	4	3	2	1	3	3	2	2	2	1	1	1	1	0	1	0	1	1	0	0	0	0	0	0	0
Urban	85	56.23287671	29.80487805	100	52.36552171	67.73133554	55.08242035	17	1008021	.7009122539	2	1	0	1	4	1	1	4	3	2	2	2	2	4	4	1	3	1	1	0	1	2	0	0	0	0	0	0	1	1
Urban	62	89.65753425	43.85365854	57.60530421	93.13026572	67.20071573	70.23809814	17	1008021	.9009689537	2	0	0	1	1	1	1	1	1	2	2	2	2	1	1	1	1	2	0	1	1	1	0	0	0	0	0	0	0	1
Urban	54	68.15068493	57.56097561	62.28549142	83.3441348	73.69322364	65.06410217	17	1008021	.7802634294	2	1	0	2	1	2	2	1	1	2	2	2	2	2	1	1	1	1	0	1	1	1	0	0	0	0	0	1	1	0
Urban	60	44.65753425	78.14634146	57.60530421	50.12961763	66.55203991	65.20146179	17	1016011	.3752606509	2	1	3	2	1	4	1	1	1	2	1	2	2	4	2	1	1	1	0	1	0	3	0	0	0	0	1	1	0	0
Urban	46	70.71917808	57.56097561	43.91575663	68.24368114	46.28311526	78.34249878	17	1016011	.7328620719	2	0	2	2	1	2	1	1	1	2	2	1	1	1	3	1	1	1	0	1	2	1	0	0	0	0	0	0	0	0
Urban	77	53.76712329	63.41463415	47.54290172	67.69280622	55.51893891	49.63369751	17	1016011	.3752606509	2	1	3	1	4	4	4	3	2	2	2	2	2	4	2	1	1	3	1	0	0	3	0	0	1	1	0	0	0	1
Urban	28	49.07534247	57.56097561	49.2199688	45.65780946	71.45314747	57.46337128	17	1016011	.957504734	2	1	0	2	4	3	3	1	1	2	3	3	3	1	1	1	1	1	0	1	0	3	0	0	0	0	0	0	0	0
Urban	81	51.64383562	87.46341463	41.45865835	46.88917693	39.52190242	42.8571434	17	1016011	.3667080485	2	1	3	1	5	1	4	4	4	3	3	3	3	4	3	1	1	2	0	0	0	3	1	0	1	1	0	0	0	1
Urban	65	67.70547945	52.09756098	57.37129485	34.86714193	75.4719441	68.68132019	17	1016011	.7505213019	2	1	0	1	3	2	2	1	1	1	2	1	1	1	1	1	1	2	0	2	0	1	1	0	0	0	0	0	0	0
Urban	33	75	57.56097561	74.33697348	90.95917045	75.81992008	68.54396057	17	1016011	1.436257101	2	1	0	2	3	3	2	1	1	1	2	2	2	1	1	1	1	2	1	1	0	3	0	0	0	0	0	0	0	0
Urban	62	84.48630137	24.92682927	71.45085803	83.3441348	63.95632103	55.31135559	17	1062011	2.699578524	2	0	0	1	1	1	1	3	1	1	1	1	1	1	2	1	1	3	0	1	1	2	0	0	1	1	0	0	0	0
Urban	18	54.96575342	47.70731707	63.80655226	30.75178224	63.8815432	62.36264038	17	1062011	1.253797068	2	1	1	2	2	1	1	1	1	2	2	1	1	1	1	1	1	1	0	2	2	1	0	0	0	0	0	0	0	0
Urban	80	80.58219178	48.97560976	55.69422777	79.45560596	73.20711058	57.69230652	17	1062011	.3657701762	2	1	0	2	3	3	1	1	1	2	2	2	2	2	1	1	1	3	1	0	0	3	0	0	0	0	0	0	0	0
Urban	36	44.65753425	50.19512195	43.91575663	50.12961763	65.60285159	67.12454224	17	1062011	1.880695602	2	1	0	2	1	2	2	1	1	1	2	1	1	1	1	1	1	2	1	2	1	1	0	0	0	0	0	0	0	0
Urban	58	100	36.68292683	100	93.13026572	72.76465621	70.23809814	18	1063011	1.150288633	2	1	1	1	4	4	2	1	1	2	1	1	1	3	2	2	3	3	1	1	1	1	1	0	0	0	0	0	0	0
Urban	28	100	0	100	93.13026572	65.31719149	69.87179565	18	1063011	3.878592878	2	1	0	2	4	3	3	1	1	2	2	2	2	1	1	1	1	1	1	0	0	1	0	0	0	0	0	0	0	0
Urban	59	100	30.63414634	100	100	76.65406508	75	18	1012011	.864434038	2	0	0	2	1	1	1	1	1	1	1	1	1	1	1	1	1	3	1	2	1	1	0	0	0	0	0	0	0	0
Urban	19	100	32.58536585	100	90.95917045	61.12901715	84.8901062	18	1012011	5.719041619	2	0	1	2	1	1	1	1	1	1	1	1	1	1	1	1	1	1	0	0	1	1	0	0	0	0	0	0	0	0
Urban	72	89.65753425	62.04878049	79.52418097	87.62151653	62.13791237	75	18	1012011	.3743116032	2	1	3	1	1	2	2	2	3	1	1	1	2	1	2	1	2	2	1	0	1	3	0	0	0	0	0	0	0	0
Urban	63	100	22.7804878	100	90.95917045	80.12282776	72.25274658	18	1012011	.864434038	2	0	0	1	1	1	1	1	1	1	1	1	1	3	3	3	3	3	1	0	1	3	0	1	0	0	0	0	0	1
Urban	66	100	0	100	83.3441348	90.20188683	47.52747345	18	1005011	.5565109668	2	1	3	2	3	2	1	1	1	2	2	2	2	3	1	1	1	3	1	1	1	2	0	0	0	0	0	1	0	0
Urban	55	100	0	100	93.13026572	60.27601271	75	18	1005011	.5565109668	2	1	1	2	3	1	1	1	1	2	2	2	2	2	2	1	1	2	1	0	0	2	0	0	0	0	0	0	0	1
Urban	44	100	0	100	93.13026572	49.35424051	72.61904907	18	1005011	.9178338371	2	0	1	2	1	1	1	1	1	1	1	1	1	3	1	1	1	3	0	2	1	3	0	0	0	0	0	0	0	0
Urban	28	100	0	100	69.8963059	94.64412253	40.38461685	18	1005011	.5995877518	2	1	1	2	3	1	1	1	1	2	2	1	1	1	1	1	1	1	0	1	1	1	0	0	0	0	0	0	0	0
Urban	21	89.65753425	40.3902439	100	100	71.55713939	76.4651947	18	1002011	.8296557124	2	1	1	2	4	1	1	1	1	1	1	1	1	1	1	1	1	1	0	0	0	1	0	0	0	0	0	0	0	0
Urban	42	56.50684932	58.53658537	57.60530421	80.1036941	64.06330539	70.9706955	18	1002011	.4148278562	2	1	1	2	3	1	2	1	1	2	1	1	1	1	1	1	1	2	0	0	1	1	1	0	0	0	0	0	1	0
Urban	72	89.65753425	24.82926829	81.27925117	90.95917045	56.60701972	71.29121399	18	1019011	.5460614721	2	1	3	2	3	4	3	1	1	2	2	1	1	2	2	1	1	2	1	0	0	2	1	0	1	0	0	0	0	1
Urban	83	89.65753425	24.82926829	81.27925117	75.34024627	52.57947559	62.82051468	18	1019011	.2829716369	2	1	3	1	1	1	1	3	2	3	3	2	2	2	2	1	2	3	1	1	0	3	0	0	1	0	0	0	1	0
Urban	55	56.26712329	59.31707317	100	90.95917045	58.46473499	51.14468765	18	1008011	1.096057792	2	1	3	1	4	4	4	2	1	3	2	2	3	3	4	1	1	2	1	2	1	1	1	0	0	0	0	0	0	0
Rural	78	22.12328767	43.07317073	52.18408736	42.06092029	89.47399189	50	19	1007025	1.057975211	2	0	0	1	5	2	2	1	2	1	1	1	1	2	1	3	3	2	0	1	1	3	0	0	0	0	0	0	0	1
Rural	61	27.0890411	57.56097561	47.54290172	87.13545042	73.18446868	70.60440063	19	1007025	.9162350855	2	1	0	2	1	1	1	1	1	2	1	1	1	1	1	1	1	2	0	0	0	1	0	0	0	0	0	0	0	1
Rural	40	34.24657534	43.41463415	43.91575663	62.5081011	65.83202339	66.89559937	19	1017102	.4447288196	2	0	1	2	1	1	1	1	1	2	2	1	1	1	1	1	1	1	0	0	1	1	0	0	0	0	0	0	0	0
Rural	49	38.18493151	30.63414634	52.18408736	100	72.87089486	71.88644409	19	1017102	1.780379406	2	0	0	1	1	2	1	1	1	2	1	1	1	2	1	1	1	2	1	0	1	1	0	0	0	0	0	0	0	1
Rural	81	100	44.53658537	57.60530421	64.12832145	70.18771569	49.86264038	19	1017102	.2008018987	2	0	0	1	4	3	3	3	1	3	3	3	3	3	3	4	4	1	0	1	1	2	0	1	0	0	1	0	0	1
Rural	77	89.65753425	78.14634146	100	49.57874271	70.23893045	33.97436142	19	1017102	.166928451	2	1	0	1	5	4	4	4	4	3	4	4	3	3	3	4	4	3	1	0	0	3	1	0	0	1	0	0	0	1
Rural	83	100	49.95121951	100	100	59.20281346	59.43223572	19	1001072	.4931895649	2	1	3	1	5	4	4	4	4	3	3	3	4	4	3	2	4	3	1	0	0	3	0	0	0	1	0	0	0	1
Rural	68	59.34931507	75.65853659	54.13416537	67.82242385	71.61874047	67.39926147	19	1001072	.8513351003	2	1	0	1	5	1	1	2	2	1	1	1	1	2	2	1	2	3	1	0	0	2	0	0	0	0	0	0	0	0
Rural	19	100	0	100	100	73.38479297	85.7600708	19	1001072	1.77446799	2	0	1	2	5	3	1	1	1	1	2	4	3	1	1	1	1	1	0	0	0	1	0	0	0	0	0	0	0	0
Rural	34	100	39.07317073	57.80031201	72.58587168	69.52836036	65.6593399	19	1001072	.5993121952	2	1	1	2	4	4	3	1	1	2	2	1	1	1	1	1	1	1	0	2	1	3	0	0	0	0	0	0	0	0
Rural	86	100	0	100	93.13026572	61.06860523	73.2142868	19	1011062	.1369971014	2	1	3	1	1	4	2	1	1	4	4	2	3	1	1	1	1	2	1	1	1	3	1	0	0	0	0	1	0	1
Rural	53	100	31.07317073	100	93.13026572	81.64635667	78.57142639	19	1011062	.2287214136	2	0	3	1	1	1	1	1	1	1	1	1	1	1	1	1	1	2	0	2	0	1	0	0	0	0	0	0	0	0
Rural	23	89.65753425	22.7804878	100	100	65.74108256	92.85714722	19	1011062	2.21077773	2	0	1	2	1	1	1	1	1	1	1	1	1	1	1	1	1	1	0	1	1	1	0	0	0	0	0	0	0	0
Rural	73	100	31.07317073	100	62.60531432	57.61132191	60.76007462	19	1011062	.396157834	2	1	0	2	5	4	4	1	1	3	3	4	4	2	2	2	3	3	1	0	1	1	1	1	0	0	0	0	0	1
Rural	40	50.75342466	22.7804878	57.60530421	100	63.90892227	71.65750122	19	1003032	.8152586947	2	1	2	2	1	4	4	2	2	3	3	3	3	2	1	1	1	1	0	0	1	3	0	0	0	0	0	0	1	0
Rural	60	50.75342466	35.85365854	57.60530421	100	52.59738992	62.36264038	19	1003032	.3744896382	2	0	2	2	1	1	1	1	1	2	2	2	2	1	1	1	1	2	0	1	1	3	1	0	0	0	0	0	0	0
Rural	75	30.89041096	38.34146341	66.34165367	67.69280622	57.21026475	41.02563858	19	1003032	.2207165075	2	1	3	1	5	4	4	4	4	4	3	4	4	3	3	3	4	3	1	0	0	3	1	0	1	0	0	0	0	1
Rural	70	41.50684932	39.07317073	57.60530421	34.7051199	40.61457058	47.89377213	19	1003032	.5097220075	2	0	3	2	4	2	2	1	1	1	1	1	1	2	1	1	1	3	1	2	1	3	0	0	0	0	0	0	0	1
Rural	41	55.99315068	52.7804878	55.73322933	60.6610499	71.59070289	68.58974457	19	1020062	16.08850978	2	0	0	1	1	1	1	1	1	1	1	4	3	2	1	1	1	3	0	2	1	1	0	0	0	0	0	0	0	0
Rural	38	71.57534247	60	65.63962559	93.13026572	72.75131017	56.77655792	19	1010062	1.485052884	2	1	0	1	1	1	1	1	1	1	1	1	1	1	1	1	1	3	1	0	0	1	0	0	0	0	0	0	0	0
Rural	63	65.71917808	53.26829268	100	63.35061568	71.62345755	67.85714722	19	1010062	.4531654539	2	1	3	2	4	2	2	1	1	1	1	1	1	1	4	2	2	1	0	2	0	2	0	0	0	0	0	0	0	0
Rural	78	45.99315068	59.41463415	57.76131045	64.12832145	70.67843563	59.06593323	19	1010062	.2362332892	2	0	0	1	1	1	2	1	1	2	3	3	2	1	1	2	2	1	0	1	0	1	0	0	0	0	0	0	0	0
Rural	63	71.78082192	78.68292683	52.18408736	67.69280622	74.3646154	49.5421257	19	1010062	.4091688079	2	1	0	2	2	3	1	2	1	2	3	1	2	1	1	1	1	3	1	0	1	1	1	0	0	0	0	0	0	0
Rural	55	100	43.12195122	100	93.13026572	87.53270917	85.7142868	19	1013032	.9999809115	2	1	0	2	1	1	1	1	1	2	2	2	2	1	2	1	1	2	0	0	1	2	0	0	0	0	0	0	0	0
Rural	43	100	31.07317073	100	83.50615684	69.89254413	73.07691956	19	1013032	2.894780317	2	0	0	2	1	1	1	1	1	2	2	2	2	1	1	1	1	2	0	0	1	1	0	0	0	0	0	0	0	1
Rural	20	100	31.07317073	100	76.02073882	79.07061881	61.35531235	19	1013032	1.891055605	2	1	1	2	3	2	2	1	1	2	1	1	1	1	1	1	1	1	0	1	1	1	0	0	0	0	0	0	0	0
Urban	84	100	35.85365854	85.49141966	93.13026572	49.52418051	42.94872284	20	1261011	.5407990388	2	1	3	1	4	1	1	3	1	2	4	1	1	1	1	2	2	3	1	0	0	1	1	0	0	0	0	0	0	1
Urban	76	63.76712329	18.92682927	71.25585023	100	43.39307718	52.38095093	20	1261011	1.222720587	2	1	3	2	3	4	4	2	2	4	4	4	3	1	4	3	2	1	0	0	1	1	0	0	1	0	0	0	0	1
Urban	65	100	28.87804878	57.60530421	51.58781594	63.79225687	68.04029083	20	1261011	1.221107302	2	1	0	2	3	3	2	1	1	2	3	1	1	1	1	1	1	3	1	1	1	1	1	0	0	1	0	0	0	1
Urban	81	75.06849315	0	30.26521061	63.80427738	40.14165443	70.74176025	20	1261011	.2703995194	2	1	3	1	1	4	3	2	1	1	1	1	1	4	4	1	1	2	1	0	0	1	0	0	0	1	0	0	0	1
Urban	53	83.86986301	0	69.34477379	60.72585872	78.73235399	77.79304504	20	1261011	.6105536508	2	1	0	2	5	4	3	1	1	1	2	2	2	1	1	1	1	2	1	1	1	1	1	0	0	1	0	0	0	1
Urban	89	46.88356164	0	74.4149766	25.24303305	68.61676881	68.04029083	20	1261011	.2703995194	2	1	1	2	4	4	4	4	1	1	4	4	4	1	2	4	1	1	0	1	0	1	1	0	0	1	0	0	0	1
Urban	70	76.91780822	59.12195122	57.44929797	79.87686325	71.48738487	29.0293045	20	1261011	1.247101281	2	1	3	2	5	3	4	1	1	4	4	4	4	4	4	2	4	3	1	0	0	1	1	0	1	1	1	1	1	1
Urban	83	67.60273973	50.19512195	51.05304212	80.1036941	53.17583528	47.3443222	20	1261011	.3265259386	2	0	1	2	3	2	3	3	2	3	1	1	1	2	1	1	1	2	0	0	0	3	0	0	0	0	0	0	0	1
Urban	30	74.62328767	48.97560976	81.12324493	100	83.24172435	100	20	1261011	3.049845354	2	1	0	2	1	1	1	1	1	1	1	1	1	1	1	1	1	1	0	0	0	1	0	0	0	0	0	0	0	0
Urban	78	89.65753425	29.85365854	57.60530421	93.13026572	79.62677994	51.37362671	20	1261011	.6360203868	2	1	0	1	5	3	3	3	1	3	3	3	3	1	4	1	3	3	1	0	0	1	1	0	0	1	0	0	0	1
Urban	83	84.93150685	40.92682927	41.61466459	12.08684381	35.84068747	25	21	1262011	.130335561	2	0	3	0	5	2	2	4	4	2	3	3	3	4	4	2	2	1	0	2	0	3	1	0	1	0	0	0	0	0
Urban	55	89.65753425	68.04878049	78.66614665	90.95917045	74.87687965	100	21	1262011	.3238561183	2	1	1	2	2	1	1	1	1	1	1	1	1	1	1	1	1	3	1	0	1	3	0	0	0	0	0	0	0	0
Urban	64	84.93150685	30.43902439	100	69.8963059	55.37094107	55.26556778	21	1263011	.9208452592	2	1	0	2	3	2	2	1	1	2	2	2	2	4	3	2	2	1	0	0	0	1	1	0	0	0	0	0	0	0
Urban	52	100	0	100	54.34219054	50.83544538	84.56959534	21	1263011	.5316492857	2	0	1	2	1	1	1	1	1	1	1	1	1	1	1	1	1	3	1	2	0	1	0	0	0	0	0	0	0	1
Urban	23	75.30821918	47.80487805	80.88923557	93.13026572	63.42509536	78.11355591	21	1263011	1.616620587	2	1	1	2	1	1	1	1	1	1	1	1	1	1	1	1	1	1	0	2	2	1	0	0	0	0	0	0	0	0
Urban	75	100	49.95121951	100	52.07388205	65.31248928	59.70695496	21	1263011	.4604226296	2	1	3	1	3	1	1	2	2	2	1	1	1	2	2	2	2	3	1	1	1	1	1	0	0	0	0	0	0	1
Urban	51	100	46.19512195	89.7425897	98.83344135	71.96221167	82.14285278	21	1262011	.2587812222	2	0	2	2	1	1	1	1	1	1	1	1	1	1	3	1	1	1	0	2	1	2	0	0	0	0	0	0	0	0
Urban	71	89.65753425	56.34146341	100	47.82890473	65.42238621	73.07691956	21	1262011	.2587812222	2	0	2	2	4	1	2	1	1	2	1	1	1	1	2	1	1	1	0	2	2	2	1	0	1	0	0	0	0	0
Urban	64	56.23287671	30.97560976	57.60530421	31.91834089	53.22359995	68.68132019	21	1262011	.2241115225	2	1	0	2	3	3	3	2	1	3	2	2	3	1	2	1	1	3	1	0	1	2	0	0	0	0	0	0	0	0
Urban	50	100	54.87804878	100	100	84.63684824	82.69230652	21	1262011	.7763436667	2	0	0	2	1	1	1	1	1	4	4	2	2	1	1	1	1	1	0	0	1	1	0	0	0	0	0	0	0	0
Urban	31	84.93150685	48.97560976	0	73.65521711	46.74868618	59.24908447	22	1212011	1.454217112	2	1	0	2	5	3	3	1	1	3	3	3	3	1	1	1	1	2	1	1	1	1	0	0	0	0	0	0	0	0
Urban	64	89.65753425	43.46341463	55.69422777	73.65521711	37.16897906	62.17948532	22	1218014	.1836618724	2	0	0	2	3	1	1	2	1	2	1	2	1	1	1	1	1	1	0	2	1	1	0	0	0	1	0	0	0	0
Urban	31	84.48630137	0	57.60530421	93.13026572	74.47718857	75	22	1218014	1.083395092	2	1	0	1	1	1	1	1	1	1	1	1	1	1	1	1	1	1	0	2	1	1	0	0	0	0	0	0	0	0
Urban	59	84.48630137	0	30.69422777	56.67530784	54.3855676	56.6391983	22	1218014	.3673237448	2	0	0	2	4	2	2	1	1	2	2	2	2	1	2	1	1	2	0	1	1	1	0	0	0	0	0	0	0	0
Urban	66	89.65753425	48.43902439	57.60530421	69.8963059	64.65989001	65.56776428	22	1203034	.4639680665	2	0	0	1	5	2	2	1	1	3	4	4	4	1	2	1	1	2	0	0	1	2	0	0	1	0	0	0	0	1
Urban	51	89.65753425	60.14634146	52.18408736	49.64355152	39.74293867	30.95238113	22	1203034	.2319840333	2	0	2	1	5	3	3	3	3	3	3	3	3	1	1	1	1	1	0	2	1	1	1	0	0	0	1	0	0	0
Urban	60	47.19178082	78.14634146	57.60530421	73.94685677	73.23476938	67.12454224	22	1203034	.4018088673	2	1	1	2	5	3	2	2	1	2	2	2	2	1	1	1	1	3	1	1	1	3	0	0	0	0	0	0	0	1
Urban	62	56.23287671	43.75609756	30.14820593	42.28775113	66.11521903	78.84615326	22	1203034	.4639680665	2	0	0	1	1	1	1	1	1	2	2	1	1	1	2	1	1	2	1	0	1	1	0	0	0	0	0	0	0	1
Urban	58	89.65753425	33.07317073	43.91575663	93.13026572	63.32302504	74.49633789	22	1203034	.2009044336	2	1	2	1	3	2	2	1	1	1	1	1	1	1	1	1	1	1	0	1	0	1	0	0	0	0	0	0	0	0
Urban	40	56.23287671	59.12195122	57.60530421	54.56902139	74.98504148	48.30585861	22	1201011	9.199392021	2	0	0	2	2	1	1	1	1	3	3	3	3	1	1	1	1	2	0	0	1	1	0	0	0	0	0	0	0	0
Urban	82	53.76712329	64.34146341	31.47425897	56.67530784	57.55307348	41.62088013	22	1201011	.652374698	2	1	3	2	5	3	3	4	3	3	3	3	3	4	4	2	2	1	0	0	0	3	1	0	0	0	0	0	0	1
Urban	67	56.23287671	50.19512195	57.60530421	62.34607907	62.51844972	70.23809814	22	1201011	.925435466	2	1	1	2	4	1	1	2	1	3	3	3	2	1	1	1	1	2	0	0	0	2	1	0	0	0	0	0	0	0
Urban	74	56.23287671	22.7804878	57.60530421	57.80946209	98.70977157	60.7142868	22	1201011	3.205796628	2	0	0	1	3	1	1	1	1	1	1	1	1	1	1	1	1	3	1	2	0	1	0	0	0	1	0	0	0	1
Urban	56	100	35.85365854	66.34165367	100	88.45198266	74.17582703	22	1210114	.5199570728	2	0	3	1	1	1	1	2	1	2	3	3	3	1	2	1	1	1	0	2	1	1	0	0	0	0	0	0	0	1
Urban	70	100	30.68292683	57.44929797	90.95917045	61.44707477	50.68681335	22	1210114	.5199570728	2	0	3	2	3	4	3	1	1	4	4	3	2	3	1	2	2	3	1	2	1	2	0	0	1	0	1	0	0	1
Urban	68	59.52054795	12.92682927	57.60530421	70.67401167	63.10192674	47.66483688	22	1215011	1.959737378	2	1	3	1	4	3	3	1	1	2	3	4	3	1	1	1	1	2	0	1	0	1	1	0	0	0	0	0	0	0
Urban	36	36.54109589	0	30.26521061	52.36552171	61.35588068	79.71611786	22	1215011	9.468700118	2	0	0	1	4	1	1	1	1	2	2	4	3	1	1	1	1	3	1	0	0	2	0	0	0	0	1	0	0	1
Urban	62	49.07534247	65.56097561	57.60530421	26.79844459	65.29050692	72.11538696	22	1207011	1.048981666	2	1	1	2	5	3	2	2	1	2	2	2	2	4	1	1	1	2	1	0	0	2	0	0	0	0	0	0	0	0
Urban	74	30.89041096	63.41463415	30.14820593	43.48671419	63.61599989	57.69230652	22	1207011	1.048981666	2	1	3	2	3	3	3	2	2	3	2	2	2	2	3	3	3	2	0	0	0	1	1	0	1	0	0	1	0	0
Urban	66	89.65753425	49.6097561	52.18408736	52.07388205	64.91789973	63.87362671	22	1213011	.929363769	2	1	2	1	3	3	4	4	1	2	3	1	2	1	1	1	1	3	1	2	0	1	1	0	0	0	0	0	0	0
Urban	73	89.65753425	70.73170732	57.60530421	49.64355152	80.28171381	78.57142639	22	1213011	2.146269762	2	0	0	1	3	2	2	2	2	1	1	1	1	1	2	2	2	3	1	0	1	2	1	0	1	0	0	0	0	1
Urban	43	72.12328767	49.80487805	48.67394696	82.82566429	58.63358554	69.04762268	22	1213011	3.878849269	2	0	2	2	2	1	1	1	1	1	2	1	1	1	1	1	1	2	0	2	1	1	0	0	0	0	0	0	0	0
Urban	57	42.67123288	43.85365854	54.36817473	48.05573558	59.70597195	51.7857132	22	1205011	.7245176376	2	0	1	1	5	1	2	2	2	4	4	4	4	1	2	1	1	1	0	2	0	2	0	0	1	0	0	0	0	1
Urban	41	53.76712329	64.34146341	57.60530421	47.82890473	92.38467066	97.25274658	22	1205011	4.103606962	2	1	0	2	1	1	1	1	1	1	1	1	1	1	1	1	1	1	0	1	1	1	0	0	0	0	0	0	0	0
Urban	51	56.23287671	51.2195122	57.60530421	48.80103694	93.5692951	75	22	1205011	.6274518276	2	1	0	1	4	3	3	1	1	2	2	2	2	1	3	1	1	1	0	1	0	2	0	0	0	0	0	0	0	0
Urban	84	56.23287671	54.97560976	57.60530421	48.80103694	55.66637374	51.51099014	22	1205011	.3163028839	2	1	3	1	3	3	3	4	4	2	2	3	3	4	4	2	2	2	1	1	0	3	0	0	1	1	0	1	0	1
Rural	21	51.64383562	0	57.60530421	46.88917693	56.63062816	75	23	1201082	3.089569663	2	0	1	2	1	1	1	1	1	3	3	1	1	1	1	1	1	1	0	2	2	1	0	0	0	0	0	0	0	0
Rural	70	47.19178082	64.34146341	57.60530421	81.07582631	66.00431222	86.53845978	23	1201082	.8946737061	2	1	0	1	4	1	1	2	1	2	1	1	1	1	1	1	1	2	1	0	0	3	1	0	0	0	0	0	0	1
Rural	49	41.64383562	24.82926829	70.16380655	65.58651977	74.31685442	68.68132019	23	1201082	1.009152231	2	1	1	2	4	1	1	1	1	1	1	1	1	1	1	1	1	1	0	2	0	3	0	0	0	0	0	0	0	0
Rural	27	56.33561644	41.80487805	100	100	77.85015467	79.21245575	23	1211092	1.348791369	2	0	0	2	1	1	1	1	1	1	1	1	1	1	1	1	1	2	0	0	1	2	0	0	0	0	0	0	0	0
Rural	68	72.02054795	43.75609756	100	73.39598185	80.08366354	52.1978035	23	1211092	1.525936022	2	0	1	1	2	1	2	3	1	1	1	2	2	1	1	1	1	1	0	0	0	2	0	1	1	0	0	0	0	1
Rural	42	44.17808219	70.73170732	43.91575663	100	79.93507554	77.6556778	23	1212055	2.639920654	2	0	0	2	3	1	1	1	1	1	1	1	1	1	1	1	1	2	0	1	1	1	0	0	0	0	0	0	0	0
Rural	60	30.89041096	35.85365854	47.54290172	100	70.80751488	71.42857361	23	1212055	.830106694	2	1	3	1	2	1	1	1	1	1	1	1	1	1	1	1	1	1	0	0	0	1	0	0	0	0	0	0	0	1
Rural	80	0	50.19512195	48.08892356	56.4808814	94.34396486	72.61904907	23	1210052	.7274380282	2	1	3	1	5	3	3	4	4	4	3	3	3	3	4	3	3	2	0	0	0	3	0	0	0	0	0	0	0	1
Rural	52	84.93150685	39.07317073	57.60530421	27.41412832	75.26763989	82.96702576	23	1210052	.2789220138	2	1	1	1	3	1	1	1	1	1	1	1	1	1	2	1	1	2	0	2	0	3	0	0	0	0	0	0	1	0
Rural	22	84.93150685	58.09756098	57.60530421	76.24756967	69.24421016	93.68132019	23	1210052	1.380701422	2	1	1	2	1	1	1	1	1	1	1	1	1	1	1	1	1	1	0	0	0	3	0	0	0	0	0	0	0	0
Rural	83	100	38.24390244	100	19.8963059	61.89761539	54.21245575	23	1210165	.2536496398	2	0	3	1	5	2	3	3	2	3	3	2	2	2	3	1	1	3	1	1	0	3	0	0	0	0	0	0	1	1
Rural	41	100	19.85365854	57.60530421	85.22359041	71.86967651	88.00366211	23	1210165	.9396284292	2	1	0	1	3	3	4	2	1	4	4	4	4	1	2	1	1	3	0	0	0	3	1	0	1	0	1	0	0	0
Rural	33	45.99315068	62.53658537	40.09360374	79.55281918	81.71578284	75	23	1213062	1.092923684	2	1	0	2	1	1	1	1	1	1	2	1	1	1	1	1	1	1	0	0	1	2	0	0	0	0	0	0	0	0
Rural	56	100	0	57.60530421	72.58587168	54.65633204	68.04029083	23	1213062	.4727041952	2	0	0	1	1	2	2	1	1	2	1	1	2	1	1	2	1	3	0	0	1	2	0	0	0	0	0	0	0	1
Rural	22	89.65753425	33.95121951	100	90.95917045	81.9708897	100	23	1205102	3.117925255	2	0	1	2	1	1	1	1	1	1	1	1	1	1	1	1	1	1	0	0	0	1	0	0	0	0	0	0	0	0
Rural	81	56.23287671	48.97560976	57.60530421	50.12961763	73.44699432	76.19047546	23	1205102	.4744740321	2	0	0	1	4	2	2	3	3	1	1	1	1	3	3	3	3	1	0	1	1	3	0	0	1	0	0	0	0	0
Rural	77	56.23287671	39.07317073	57.60530421	47.82890473	42.7005949	53.89194489	23	1205102	.4118788361	2	1	0	1	5	4	4	3	3	4	4	4	4	4	4	2	2	1	0	0	0	3	1	0	1	0	0	0	0	1
Rural	62	89.65753425	43.46341463	57.60530421	52.36552171	72.89552751	75.96154022	23	1205102	.4755958436	2	0	0	1	3	2	2	3	2	3	3	3	2	2	3	1	1	3	1	2	1	2	0	0	1	0	0	0	0	1
Rural	55	56.23287671	44.53658537	57.60530421	100	94.5877255	75	23	1205102	.4118788361	2	1	0	2	1	1	1	1	1	1	1	1	1	1	4	3	3	3	0	0	0	1	0	0	0	0	0	0	0	1
Rural	41	78.15068493	16.24390244	57.60530421	100	74.82320414	88.64468384	23	1218015	1.26225387	2	0	0	1	1	1	1	1	1	1	1	1	1	1	1	1	1	1	0	0	1	2	0	0	0	0	0	0	0	0
Rural	45	62.29452055	16.24390244	100	68.5353208	56.67755441	63.09523773	23	1218015	2.10375645	2	0	0	1	3	1	1	1	1	1	1	1	1	1	1	1	1	2	0	1	2	3	0	0	0	0	0	0	0	0
Rural	51	42.9109589	46.19512195	68.40873635	100	77.48613771	67.58241272	23	1218015	.8605918909	2	1	0	2	1	1	1	1	1	3	3	1	1	1	1	1	1	2	1	0	0	1	0	0	0	0	0	0	0	1
Rural	56	38.45890411	30.43902439	54.36817473	74.9837978	52.40027852	50.54944992	23	1206072	.3476508515	2	0	0	1	5	2	2	3	2	3	3	4	4	3	3	3	2	3	1	1	0	3	1	0	0	1	0	0	1	1
Rural	25	42.73972603	42.68292683	57.60530421	67.69280622	76.50532084	71.15384674	23	1206072	1.080050225	2	1	0	2	1	1	1	1	1	3	3	1	1	1	1	1	1	1	0	0	0	2	0	0	0	0	0	0	0	0
Rural	73	39.76027397	52.7804878	30.14820593	48.96305898	66.73858427	65.47618866	23	1204075	.991246373	2	0	3	1	4	2	2	2	2	2	2	2	2	1	1	2	2	1	0	0	0	1	1	0	1	0	0	0	0	1
Rural	31	37.9109589	71.95121951	30.14820593	23.94685677	53.72160143	54.12088013	23	1204075	5.346315891	2	0	0	1	1	1	1	1	1	1	2	2	1	1	1	1	1	3	0	2	1	1	0	0	0	0	0	0	0	0
Rural	74	0	55.41463415	9.516380655	46.79196371	68.06008563	71.42857361	23	1204075	1.716892222	2	1	0	2	3	2	2	1	1	2	2	2	2	1	1	2	2	3	0	0	1	1	1	0	0	0	0	0	0	1
Rural	36	50.75342466	57.56097561	18.52574103	30.58976021	74.60579617	62.72893524	23	1204075	4.889577562	2	1	0	1	1	1	1	1	1	1	1	1	1	2	2	1	1	2	0	0	0	1	0	0	0	0	0	0	0	0
Rural	57	35.20547945	30.43902439	89.7425897	63.80427738	46.30429456	63.91941071	23	1209075	.6153024148	2	1	1	1	3	1	2	1	1	1	1	2	3	3	1	2	2	3	1	0	1	1	0	0	0	0	0	0	0	1
Rural	37	62.29452055	0	100	100	73.08273474	89.14835358	23	1209075	2.599866622	2	1	0	2	3	1	1	1	1	1	1	1	1	1	1	1	1	3	1	2	1	1	0	0	0	0	0	0	0	0
Rural	65	45.99315068	0	61.19344774	80.1036941	41.01394689	55.08242035	23	1209075	.631942237	2	0	0	1	1	1	1	3	2	1	1	1	1	1	1	1	2	2	1	2	1	2	0	0	0	1	1	1	0	1
Rural	71	30.89041096	0	66.34165367	48.31497084	53.1811823	49.31318665	23	1209075	.2773407436	2	1	1	1	4	3	3	3	3	2	2	2	2	2	1	1	2	2	1	0	0	1	0	0	0	0	0	0	0	1
Rural	45	53.76712329	29.02439024	52.18408736	56.51328581	51.14702405	52.42674255	23	1203015	.2528983818	2	0	2	1	1	2	1	1	1	3	3	3	3	1	1	1	1	1	0	2	1	1	0	0	0	0	0	0	0	1
Rural	81	35.37671233	38.7804878	30.26521061	46.59753727	75.184181	52.1978035	23	1203015	.0616590329	2	1	0	1	4	4	4	4	4	4	4	4	4	1	1	1	1	3	1	0	0	3	0	0	0	1	0	0	0	1
Rural	82	25.20547945	57.56097561	57.60530421	17.1419313	60.61259313	34.06593323	23	1207072	.251967419	2	0	3	1	4	4	4	3	3	4	3	3	3	4	1	4	4	2	0	0	0	2	0	0	1	0	0	0	0	0
Rural	81	47.26027397	39.07317073	57.60530421	50.12961763	71.71678319	51.7857132	23	1207072	.5039348381	2	0	0	1	5	4	4	4	4	4	4	4	4	4	4	2	2	1	0	2	0	3	0	1	1	0	1	0	0	0
Rural	63	30.89041096	48.43902439	57.60530421	9.948152949	77.13727608	54.34981537	23	1207072	1.165464395	2	1	0	1	3	1	1	4	4	3	3	3	3	1	1	1	1	1	0	0	0	2	0	0	1	0	0	0	0	0
Rural	79	53.76712329	78.14634146	57.60530421	52.17109527	68.2137183	79.12088013	23	1207072	.5827321977	2	1	3	1	4	1	1	2	2	2	2	2	2	3	3	1	1	3	1	0	0	2	1	0	1	0	0	0	0	1
Rural	37	31.33561644	32.58536585	57.60530421	100	71.80121088	84.06593323	23	1207072	.9323076145	2	1	1	2	3	3	2	1	1	3	3	3	3	1	1	1	1	1	0	0	0	2	0	0	0	0	0	0	0	0
Rural	51	43.28767123	39.07317073	30.14820593	50.12961763	69.57870329	52.47253036	23	1207072	1.165464395	2	1	0	1	5	3	3	1	1	3	4	4	3	3	3	1	1	3	1	0	0	1	1	0	1	0	0	0	1	0
Rural	28	50.75342466	33.95121951	57.60530421	100	72.37626826	54.67033005	23	1218095	1.936138163	2	1	0	1	4	3	3	1	1	4	4	3	4	2	1	1	1	1	0	2	0	1	1	0	0	0	0	0	0	0
Rural	77	0	43.07317073	57.60530421	61.76279974	73.40595774	79.99084473	23	1218095	.5567021848	2	1	0	2	5	1	1	1	1	2	2	2	2	2	1	3	3	2	1	0	0	1	0	0	0	0	0	0	0	1
Rural	74	53.76712329	41.56097561	89.7425897	100	63.39814414	52.93040466	23	1215052	1.167621118	2	1	0	2	4	1	1	3	3	4	4	3	3	1	1	1	1	3	1	0	0	2	0	0	0	1	0	0	0	1
Rural	46	46.16438356	52.48780488	48.08892356	42.80622165	76.92972829	28.25091553	23	1216055	.4150127291	2	0	1	1	5	4	3	2	2	3	3	3	2	2	2	1	1	1	0	1	0	1	1	0	0	0	0	0	0	0
Rural	55	20.95890411	57.56097561	24.10296412	50.12961763	70.8748398	55.58607864	23	1216055	.3653942039	2	0	0	1	4	4	3	2	1	2	3	3	3	1	2	1	1	2	0	2	1	1	0	0	0	0	0	0	0	0
Rural	83	46.16438356	54.97560976	43.91575663	47.6992871	62.13013621	63.18681335	23	1216055	.1233180657	2	1	1	1	5	3	3	3	3	3	3	3	3	2	2	2	2	2	1	0	0	1	1	0	0	0	0	0	1	1
Rural	74	46.16438356	41.56097561	48.08892356	70.47958522	62.93986545	70.23809814	23	1216055	.5709284436	2	0	0	2	3	3	2	1	1	2	1	1	1	1	1	1	1	1	0	1	0	1	0	0	0	0	0	0	0	0
Rural	69	30.47945205	54.97560976	48.20592824	50.12961763	71.63826092	62.08791351	23	1216055	.5085662816	2	1	0	2	4	2	2	2	2	2	2	2	2	2	2	2	2	3	1	0	0	1	1	0	0	0	0	1	0	0
Rural	58	30.89041096	57.07317073	57.60530421	100	80.99408768	34.52381134	23	1206152	.3969692998	2	1	0	2	1	1	1	1	1	1	1	1	1	1	1	1	1	1	0	0	1	3	0	0	0	0	0	0	0	0
Urban	75	100	65.31707317	0	76.24756967	72.11672135	75	24	1465028	.7821128536	2	1	0	1	3	2	1	1	1	1	1	1	1	1	1	2	2	3	1	0	0	2	0	0	0	1	1	0	0	1
Urban	53	100	24.82926829	100	87.13545042	69.0972437	58.60805511	24	1465028	1.806208962	2	0	0	2	2	1	1	1	1	2	2	1	1	1	1	1	1	3	1	2	1	1	1	0	0	0	0	0	0	0
Urban	49	100	30.63414634	81.27925117	100	57.74519272	83.37911987	24	1465028	3.037650486	2	0	1	1	1	1	1	1	1	1	1	1	1	1	3	1	1	2	0	2	0	1	0	0	0	0	0	0	0	0
Urban	83	84.93150685	43.85365854	57.60530421	52.36552171	70.74271821	75	24	1465028	.4618431564	2	0	0	2	4	4	3	1	1	3	1	2	2	1	1	2	2	2	1	2	0	1	1	0	0	0	0	0	0	1
Urban	82	100	40.04878049	100	79.55281918	60.29204388	77.74725342	24	1465028	.2309215782	2	0	0	2	4	2	2	1	1	3	2	2	2	3	2	2	2	1	0	0	1	1	1	0	0	0	0	0	0	1
Urban	78	65.71917808	39.07317073	71.09984399	100	71.39463719	61.40110016	24	1465038	2.34879551	2	0	0	2	1	1	1	1	1	1	1	1	1	1	1	3	3	3	0	1	1	3	0	0	0	0	0	0	0	0
Urban	84	80.58219178	45.56097561	100	100	67.25136127	73.90110016	24	1465038	.9350898475	2	0	0	2	1	2	2	1	1	2	1	1	1	1	1	1	1	2	0	1	1	2	0	0	0	0	0	0	0	1
Urban	60	51.40410959	56.34146341	28.35413417	26.02073882	50.90940895	45.9706955	24	1465048	1.718758003	2	1	3	2	5	3	4	1	1	4	4	4	4	3	3	1	1	1	0	0	0	1	1	0	0	0	1	0	1	1
Urban	88	74.89726027	37.17073171	100	85.45042126	61.14550049	89.74359131	24	1465048	.9230397206	2	0	0	2	1	2	2	2	2	1	1	1	1	1	1	1	1	2	0	1	1	1	0	0	0	0	0	0	0	0
Urban	60	100	0	100	49.0926766	71.80452697	53.84615326	24	1465058	.9883267731	2	0	0	1	5	1	1	3	3	3	3	3	3	2	2	1	1	2	0	2	0	3	0	0	0	1	0	0	0	1
Urban	34	100	39.07317073	57.60530421	48.6066105	79.98805479	75	24	1465058	4.144668256	2	1	0	2	2	1	2	1	1	3	3	3	3	1	1	1	1	1	0	1	1	2	0	0	0	0	1	1	0	0
Urban	61	100	33.95121951	57.60530421	93.13026572	59.41665847	75	24	1465058	.4279588293	2	1	2	2	1	1	3	1	1	1	1	1	1	1	1	1	1	2	0	1	1	1	0	0	0	0	0	0	1	0
Urban	82	47.29452055	16.48780488	57.60530421	93.13026572	43.54587451	62.08791351	24	1465058	.4462616746	2	0	3	2	4	2	2	2	2	2	2	2	2	2	1	1	1	1	0	0	1	1	1	0	1	0	0	0	0	0
Urban	54	49.62328767	35.56097561	57.60530421	75.11341542	68.22857319	33.37911987	24	1465058	.4279588293	2	1	1	2	4	4	3	3	1	4	4	4	4	1	1	1	1	2	1	2	2	1	0	0	0	0	0	0	1	1
Urban	63	67.9109589	53.56097561	33.81435257	44.58846403	74.72731412	57.09706879	24	1463011	.2999683003	2	1	0	1	1	3	1	1	1	1	1	1	1	1	1	1	1	3	1	0	0	2	0	0	0	0	0	0	0	1
Urban	31	78.76712329	52.7804878	85.17940718	62.60531432	67.60942876	88.27838135	24	1463011	.5234343024	2	1	0	2	1	1	1	1	1	1	1	1	1	1	1	1	1	1	0	1	1	1	0	0	0	0	0	0	0	1
Urban	33	72.12328767	71.07317073	81.27925117	87.13545042	72.48969243	78.15933228	24	1463011	1.201890081	2	0	0	2	1	2	1	1	2	2	2	1	2	1	1	1	2	2	0	1	1	1	0	0	0	0	0	0	0	0
Urban	69	49.62328767	64.34146341	57.60530421	46.17627997	68.14047265	45.23809814	24	1463011	.2999683003	2	1	0	1	3	1	1	4	3	1	1	1	1	1	1	1	1	3	1	1	1	1	0	0	0	0	0	0	0	1
Urban	81	68.15068493	43.07317073	46.64586583	52.07388205	48.92198081	48.58058548	24	1465078	.1670518033	2	1	3	2	4	1	3	4	3	3	3	3	2	1	1	2	2	2	0	0	0	2	1	0	0	1	0	0	0	1
Urban	25	95.51369863	60	100	82.46921581	60.11858978	52.60988998	24	1465078	2.601560599	2	1	0	2	4	3	3	2	1	4	4	4	4	1	1	1	1	1	0	2	1	1	0	0	0	0	1	1	1	0
Urban	53	80.58219178	42.29268293	24.64898596	73.39598185	85.12780664	57.5549469	24	1463011	.4938335098	2	1	0	1	4	3	3	2	1	4	4	3	3	4	3	1	3	2	1	2	1	1	0	0	1	0	0	0	0	0
Urban	67	80.58219178	64	100	21.51652625	72.6740591	39.33150482	24	1465088	3.902761112	2	0	0	1	5	4	3	1	1	3	2	2	2	1	1	4	4	3	0	1	0	1	1	0	1	0	1	0	0	0
Urban	83	100	0	52.18408736	73.65521711	43.23387958	77.38095093	24	1465108	.9151943188	2	0	0	2	2	4	1	1	1	1	1	1	1	1	1	1	1	2	0	1	0	1	0	0	0	1	0	0	0	1
Urban	65	71.78082192	39.17073171	43.91575663	68.0492547	82.66407655	73.85531616	24	1465108	1.731746792	2	1	3	2	5	3	4	1	1	1	1	1	1	1	1	1	1	2	0	1	0	3	1	1	1	0	0	0	0	0
Urban	86	100	43.75609756	100	100	59.27295159	50	24	1465128	1.531116183	2	1	3	1	3	2	2	1	1	2	2	2	2	2	2	2	2	2	0	0	0	2	0	0	0	0	0	0	0	1
Urban	79	100	35.85365854	100	100	66.97174772	71.42857361	24	1465138	.7462784573	2	0	0	2	3	2	1	3	1	3	1	1	1	1	1	1	1	2	0	1	0	3	0	0	1	0	0	0	0	0
Urban	56	100	0	100	93.13026572	66.00011172	75	24	1465138	.7462784573	2	0	2	2	1	1	1	1	1	1	1	1	1	1	1	1	1	2	0	2	2	1	0	0	0	0	0	0	0	0
Urban	42	100	0	57.60530421	68.5353208	64.99929086	77.38095093	24	1465138	5.067198399	2	1	0	2	4	1	1	1	1	1	1	1	1	1	1	1	1	1	0	1	2	1	0	0	0	0	0	0	0	0
Urban	57	100	0	100	76.24756967	75.17845111	82.14285278	24	1465138	.7107704099	2	1	0	2	1	2	1	1	1	1	1	1	1	1	1	1	1	2	0	1	1	1	0	0	0	0	0	0	0	0
Urban	58	100	0	100	76.24756967	83.37995085	77.47253418	24	1465138	.8207254735	2	0	0	2	2	1	1	1	1	1	1	1	1	1	1	1	1	1	0	0	1	1	1	0	0	0	0	0	0	0
Urban	80	100	0	57.60530421	76.24756967	64.646823	64.2857132	24	1465138	1.020744122	2	1	0	2	4	1	2	2	2	2	2	2	2	1	2	1	2	2	1	0	0	2	0	0	1	1	1	1	1	0
Urban	64	100	0	57.60530421	62.28127025	66.46956087	73.80952454	24	1465138	.355385205	2	1	2	2	1	4	1	1	1	1	1	1	1	1	1	1	1	2	0	2	1	1	1	0	0	0	0	0	0	1
Urban	65	60.30821918	76.48780488	71.09984399	70.80362929	83.05269435	51.64835358	24	1465148	2.981208814	2	0	0	1	5	4	4	1	1	1	1	2	1	3	1	1	1	3	0	2	2	1	0	0	0	0	0	0	0	0
Urban	83	72.15753425	0	100	100	46.69774753	50	24	1465158	1.489734665	2	1	0	1	4	3	3	3	3	3	3	3	3	1	1	2	2	3	1	0	0	3	1	0	0	0	0	0	0	1
Urban	91	84.48630137	0	100	100	63.84520802	75	24	1465158	.7448673323	2	1	3	2	3	2	1	1	1	4	4	4	4	4	1	1	1	2	1	1	0	3	0	0	0	0	0	0	0	1
Urban	56	100	0	52.18408736	66.39662994	18.31319419	46.06227112	24	1465158	3.272599272	2	1	2	1	1	1	1	3	3	1	1	1	1	1	1	2	1	2	1	2	1	2	0	0	0	0	0	0	0	1
Urban	86	100	0	100	76.24756967	73.25273763	66.75823975	24	1465168	.9350898475	2	0	0	2	4	3	2	2	2	2	2	2	2	3	2	3	3	1	0	1	1	3	0	0	0	0	0	0	0	0
Urban	73	100	0	100	76.24756967	74.98434064	77.74725342	24	1465168	3.722607868	2	0	0	2	1	1	1	1	1	1	1	1	1	1	2	2	2	3	1	2	1	1	0	0	1	0	0	0	0	1
Urban	37	89.65753425	39.07317073	89.7425897	93.13026572	71.22741618	88.14102936	24	1463011	2.019126762	2	1	0	2	2	1	1	1	1	2	2	1	1	1	1	1	1	2	0	1	1	1	0	0	0	0	0	0	0	0
Urban	54	56.23287671	0	80.88923557	49.87038237	71.25250619	57.18864441	24	1463011	.1344421852	2	1	0	2	4	2	2	1	1	2	2	1	1	2	1	1	1	3	1	2	1	3	1	0	0	0	0	0	0	1
Urban	69	71.78082192	70.73170732	68.09672387	15.19766688	55.05873134	64.97253418	24	1463011	.0672210926	2	1	2	2	4	4	3	1	1	2	2	2	2	2	1	1	1	2	1	1	0	2	1	0	0	0	0	0	0	1
Urban	61	57.0890411	18.92682927	76.40405616	93.13026572	62.85328344	83.83699036	24	1463011	.0672210926	2	1	2	2	4	1	1	1	1	2	2	1	1	2	2	2	1	2	0	0	1	1	1	0	0	0	0	0	0	0
Urban	57	49.07534247	58.48780488	57.60530421	73.65521711	56.66939094	64.60623169	24	1463011	.1344421852	2	1	0	2	5	4	3	1	1	3	3	3	3	1	1	1	1	3	1	1	1	1	0	0	0	0	0	0	0	0
Urban	30	100	57.56097561	100	100	75.56006465	81.31867981	24	1465178	3.860492603	2	1	0	2	1	1	1	1	1	1	1	1	1	1	1	1	1	2	1	0	0	1	0	0	0	0	0	0	0	0
Urban	59	100	47.75609756	57.60530421	71.64614388	55.71409373	57.64651871	24	1465188	.8672362327	2	1	3	2	4	3	3	1	1	4	3	1	2	1	1	1	2	3	1	0	0	1	0	0	0	0	0	0	1	1
Urban	69	100	0	100	76.24756967	78.9169109	75	24	1465188	1.734472465	2	1	0	1	2	1	1	2	1	1	1	2	2	1	2	1	1	3	1	0	1	1	0	0	0	0	1	0	0	1
Urban	21	100	31.07317073	100	100	73.11722485	97.25274658	25	1462011	.384800005	2	1	1	2	1	2	1	1	1	2	1	1	1	1	1	1	1	1	0	2	1	1	0	0	0	0	0	1	0	0
Urban	28	100	22.7804878	100	100	81.4922618	71.42857361	25	1462011	.5772000074	2	1	0	2	1	1	1	1	1	2	1	1	1	4	1	1	1	2	1	1	1	1	0	0	0	0	0	0	0	0
Urban	38	100	31.07317073	100	73.39598185	41.29137773	67.30769348	25	1462011	.5772000074	2	1	0	1	1	3	3	1	1	2	2	2	2	1	1	1	1	3	1	0	0	1	0	0	0	0	0	0	0	0
Urban	65	100	31.07317073	100	52.36552171	74.05571838	56.04396057	25	1462011	.2693386906	2	1	3	1	4	3	3	1	1	3	3	2	2	2	2	1	1	2	0	0	1	1	0	0	0	0	0	0	0	0
Urban	64	100	59.26829268	100	100	67.81088799	67.85714722	25	1462011	.2693386906	2	1	3	2	3	3	3	1	1	3	3	2	3	2	3	1	1	1	0	0	0	1	0	0	0	0	0	0	1	0
Urban	60	65.51369863	62.04878049	100	100	68.2950471	61.53845978	25	1462011	.4834179645	2	1	3	2	3	1	1	1	1	1	1	1	1	1	1	1	1	3	1	0	1	1	0	0	0	0	0	0	0	0
Urban	20	56.23287671	64.34146341	57.60530421	76.24756967	71.77821595	100	25	1464011	21.45543358	2	0	1	1	1	1	1	1	1	1	1	1	1	1	1	1	1	2	0	0	1	1	0	0	0	0	0	0	0	0
Urban	73	100	64.34146341	57.60530421	25.79390797	51.82000618	39.56044006	25	1464011	2.429479141	2	1	0	1	5	4	4	4	4	4	4	4	4	1	1	1	1	3	1	0	1	3	1	0	0	0	0	0	1	1
Urban	65	100	38.29268293	100	58.13350616	68.45702077	71.42857361	25	1464011	1.21473957	2	1	3	2	4	4	4	2	2	2	2	2	2	1	3	1	1	3	1	0	1	1	0	0	0	0	0	0	0	1
Urban	49	78.76712329	57.56097561	100	87.13545042	57.96172249	66.75823975	25	1421021	1.556764343	2	1	1	2	3	3	2	1	1	3	3	2	2	1	1	1	1	1	0	2	0	1	1	0	0	0	0	0	0	0
Urban	58	75.06849315	64.34146341	100	100	72.24240931	97.25274658	25	1421021	1.25699058	2	1	0	2	1	2	1	1	1	1	1	1	1	1	2	1	1	1	0	0	1	1	0	0	0	0	0	0	0	0
Urban	63	100	50.19512195	100	87.13545042	68.9738783	66.89559937	25	1421021	.6284952898	2	1	3	2	2	4	3	2	1	4	4	3	3	1	1	1	1	3	1	1	1	1	0	0	0	0	0	0	0	0
Urban	54	100	35.85365854	100	65.35968892	61.88493395	50.27472687	25	1461011	.6202057433	2	1	1	2	4	3	3	2	1	3	3	2	3	1	3	1	1	3	1	2	1	1	1	0	0	1	0	0	0	1
Urban	57	100	52.09756098	63.80655226	82.46921581	57.40282555	67.85714722	25	1461011	.6202057433	2	1	3	1	3	3	3	1	1	3	3	3	3	1	2	1	1	2	1	0	1	2	1	0	0	0	0	0	0	0
Urban	62	67.7739726	16.48780488	57.60530421	82.46921581	63.58547023	69.96337128	25	1461011	.7161505955	2	0	2	2	1	4	1	1	1	4	4	4	4	1	1	1	1	2	1	2	1	1	0	0	0	0	0	0	0	1
Urban	29	89.65753425	0	69.22776911	80.1036941	64.65561452	86.26373291	26	1418044	5.354955144	2	0	0	2	1	1	1	1	1	1	1	1	1	1	1	1	1	1	0	0	1	1	0	0	0	0	0	0	0	0
Urban	57	64.65753425	76.48780488	71.09984399	62.99416721	55.90212433	51.7857132	26	1418044	1.299099911	2	1	3	1	5	3	2	3	1	3	3	3	4	1	2	2	1	2	1	2	1	1	0	0	0	0	0	0	1	1
Urban	56	66.54109589	52.48780488	100	93.13026572	82.08758396	58.15018463	26	1418044	3.000137244	2	0	0	1	3	4	4	4	1	4	4	2	1	1	3	3	1	3	0	1	1	3	0	1	0	0	0	0	0	1
Urban	63	84.93150685	39.07317073	100	100	74.97598733	77.15201569	26	1405021	4.405968587	2	1	0	2	1	2	2	1	1	1	1	1	1	1	2	1	1	2	1	1	1	3	0	0	0	0	0	0	0	0
Urban	83	29.76027397	43.41463415	75.85803432	31.9507453	49.63964257	40.24725342	26	1415084	.66443809	2	1	3	1	5	4	4	3	3	3	3	4	3	1	4	1	1	2	0	0	0	2	1	0	0	0	0	0	0	0
Urban	61	56.33561644	70.87804878	100	93.13026572	70.26813182	57.1428566	26	1415084	.794008764	2	0	2	1	5	4	3	1	1	3	3	3	3	1	4	1	1	3	1	2	0	1	1	0	0	1	0	0	0	1
Urban	70	71.78082192	76.48780488	63.65054602	76.24756967	76.28112422	70.9706955	26	1415084	1.588017528	2	0	0	2	2	3	1	1	1	2	2	1	1	1	3	1	1	3	1	0	0	1	1	0	0	0	1	0	0	0
Urban	40	50.75342466	88.43902439	57.60530421	79.55281918	74.96302303	50.04579163	26	1415084	3.379747027	2	1	0	2	3	1	1	1	1	1	1	1	1	1	1	1	1	2	1	0	1	1	0	0	0	0	0	0	0	0
Urban	75	100	42.68292683	58.69734789	100	84.01504845	87.63735962	26	1422011	2.829451099	2	0	0	1	3	1	1	1	1	1	1	1	1	2	3	1	1	2	1	0	0	1	0	0	0	0	0	0	0	0
Urban	57	56.23287671	64.34146341	57.60530421	46.88917693	44.33492995	63.87362671	26	1438011	1.318112124	2	1	2	2	4	3	3	1	1	2	2	2	2	3	3	1	1	3	1	1	0	2	0	1	0	1	0	0	0	1
Urban	55	56.23287671	33.95121951	57.60530421	52.36552171	97.61855779	47.11538315	26	1438011	1.318112124	2	1	1	2	1	4	3	2	2	4	4	4	4	4	3	1	1	1	0	0	1	1	0	0	0	0	0	0	0	0
Urban	37	62.39726027	59.41463415	34.08736349	48.31497084	68.71431985	66.39194489	26	1402011	3.01112695	2	1	0	2	1	1	1	1	1	1	1	1	1	1	1	1	1	1	0	0	0	2	0	0	0	0	0	0	0	0
Urban	61	49.07534247	59.12195122	57.60530421	48.31497084	62.87711164	74.03845978	26	1402011	.5635496025	2	1	2	2	1	1	1	1	1	4	4	2	3	3	2	1	1	1	0	2	0	3	1	0	0	0	0	0	0	0
Urban	64	84.93150685	52.7804878	40.24960998	59.52689566	50.05999535	69.50549316	26	1402011	.5635496025	2	1	3	2	3	1	1	2	1	2	2	2	2	1	3	1	1	2	1	0	0	1	0	0	0	0	0	0	0	0
Urban	26	53.76712329	64.34146341	30.14820593	65.7485418	73.36777411	85.1648407	26	1402011	2.007417967	2	1	0	2	1	3	3	1	1	1	1	1	1	1	1	1	1	1	0	0	1	1	0	0	0	0	0	0	0	0
Urban	53	53.76712329	64.34146341	49.2199688	46.17627997	39.79268208	61.95055008	26	1402011	.5635496025	2	1	1	2	4	1	1	1	1	4	3	3	3	1	2	1	1	1	0	2	0	2	0	0	0	0	0	0	0	0
Urban	39	75.30821918	64.34146341	41.61466459	65.7485418	70.02728494	77.19779968	26	1402011	4.014835934	2	1	0	2	1	1	1	1	1	1	1	1	1	1	1	1	1	1	0	0	2	3	0	0	0	0	0	0	0	0
Urban	57	71.78082192	65.31707317	43.87675507	64.41996111	77.84345197	74.63369751	26	1402011	1.127099205	2	1	0	2	5	4	4	1	1	3	3	3	3	2	2	1	1	2	1	0	1	1	1	0	0	0	0	0	0	0
Rural	76	34.24657534	20.97560976	13.65054602	46.88917693	39.4079568	35.11904907	27	1435012	.0709687988	2	1	3	1	3	2	2	1	1	2	2	2	2	1	1	1	1	1	0	0	0	2	0	1	0	0	0	0	0	0
Rural	69	0	0	73.2449298	100	66.87722064	71.97801971	27	1435012	.1638951206	2	0	0	2	1	1	1	1	1	1	1	1	1	1	1	1	1	2	0	1	0	3	0	0	0	0	0	0	0	1
Rural	74	100	0	57.60530421	100	54.42426032	23.58058739	27	1435012	.1419375977	2	1	3	1	4	4	4	4	3	2	1	2	2	4	4	1	1	2	1	0	0	3	1	0	0	1	0	0	1	1
Rural	70	45.99315068	16.24390244	100	100	35.86927612	69.2307663	27	1435012	.5161968954	2	0	0	2	1	3	3	1	1	1	1	1	1	2	2	1	1	2	1	2	0	1	0	0	0	0	0	0	0	1
Rural	70	80.58219178	35.85365854	100	100	58.01042117	73.07691956	27	1433072	.3147441414	2	1	0	1	3	3	3	1	1	1	1	1	1	3	3	1	1	3	1	0	1	1	1	0	0	0	0	0	0	1
Rural	40	100	0	100	100	37.89560228	59.15750885	27	1433072	.5953776128	2	0	1	2	1	1	1	1	1	1	1	1	1	1	1	1	1	2	0	0	0	1	0	0	0	0	0	0	0	0
Rural	79	55	43.75609756	57.60530421	100	40.29960878	13.73626423	27	1433072	.7614819449	2	0	0	1	5	4	4	4	2	1	1	1	1	3	3	4	4	2	0	1	1	3	0	1	0	0	0	1	0	1
Rural	56	56.23287671	0	57.60530421	46.92158134	60.76116603	64.37728882	27	1419072	.4121649471	2	1	0	2	4	2	2	1	1	2	2	2	2	1	1	1	1	2	0	1	1	1	0	0	0	0	0	0	0	1
Rural	53	56.23287671	0	57.60530421	100	86.13341435	48.35164642	27	1419072	.4540254495	2	1	0	1	1	1	1	1	1	3	3	2	2	1	1	1	1	2	0	2	0	1	0	0	0	0	0	0	0	0
Rural	33	64.07534247	64.34146341	100	70.47958522	72.23014444	80.31135559	27	1419072	1.099174664	2	1	0	2	1	1	1	1	1	1	2	2	1	1	1	1	1	1	0	0	1	1	0	0	0	0	0	0	0	0
Rural	26	56.23287671	16.24390244	30.14820593	100	74.58884666	28.11355209	27	1419072	1.209360776	2	0	0	2	1	1	1	1	1	3	1	1	1	1	1	1	1	2	0	2	2	1	0	0	0	0	0	0	0	0
Rural	88	34.24657534	43.75609756	30.14820593	47.95852236	58.62111901	71.42857361	27	1419072	.1124037385	2	1	3	2	4	1	2	3	2	3	3	3	3	1	1	3	2	3	0	0	0	3	0	0	0	0	0	0	0	0
Rural	43	56.23287671	0	57.60530421	46.88917693	75.62210097	65.01831818	27	1405052	.83475057	2	1	0	2	1	1	1	1	1	2	2	2	2	1	1	1	1	3	0	0	1	1	0	0	0	0	0	0	0	0
Rural	69	53.63013699	36.68292683	26.28705148	99.83797797	57.05409291	67.12454224	27	1405052	.3963124491	2	1	3	2	1	1	1	1	1	1	1	1	1	1	1	1	1	3	1	2	0	1	0	0	0	0	0	0	0	0
Rural	68	56.23287671	50.09756098	57.60530421	50.12961763	55.37884697	55.08242035	27	1405052	.7212886574	2	1	0	1	4	3	3	1	1	1	1	1	1	1	1	1	1	3	1	0	0	1	0	0	0	1	0	0	0	1
Rural	28	56.23287671	39.51219512	57.60530421	52.36552171	40.08360245	81.31867981	27	1405052	.7979287594	2	0	1	2	1	1	1	1	1	1	1	1	1	1	1	2	2	1	0	2	1	1	0	0	0	0	0	0	1	0
Rural	79	56.23287671	46.19512195	100	52.36552171	70.2214735	50.77838898	27	1420072	.6411454732	2	1	3	1	4	2	2	4	3	2	2	2	2	1	1	2	4	3	1	0	0	1	1	0	0	0	0	0	0	0
Rural	57	47.29452055	59.41463415	57.60530421	80.1036941	65.31444249	51.00732803	27	1420072	.2917572097	2	1	0	2	4	2	2	1	1	4	3	3	3	1	2	1	1	3	1	2	0	2	0	0	0	0	0	0	1	0
Rural	63	100	22.7804878	57.60530421	52.36552171	65.69498296	44.41391754	27	1420072	.2917572097	2	1	0	1	4	3	3	1	1	3	3	3	3	2	2	2	2	3	1	2	0	1	0	0	0	0	0	1	1	0
Rural	67	56.23287671	36.24390244	100	52.36552171	77.62398738	61.44688797	27	1420072	.1458786049	2	1	3	2	4	3	3	1	1	3	3	1	1	1	1	1	1	3	1	1	0	1	1	0	0	0	0	0	0	1
Rural	30	100	79.2195122	57.60530421	52.36552171	73.89035159	67.58241272	27	1420072	1.065768375	2	1	2	1	1	2	2	1	1	2	2	2	2	1	1	1	1	1	0	2	1	2	0	0	0	0	0	0	0	0
Rural	35	50.75342466	79.2195122	89.7425897	100	84.10920701	77.74725342	27	1420072	1.4210245	2	1	0	2	1	1	1	1	1	1	1	1	1	1	1	1	1	2	0	2	1	2	0	0	0	0	0	0	0	0
Rural	55	54.89726027	0	57.60530421	52.36552171	68.808701	72.25274658	27	1420072	.2917572097	2	1	1	1	1	1	1	1	1	1	1	1	1	1	1	1	1	2	0	2	1	2	0	0	0	0	0	0	0	1
Rural	57	78.15068493	43.46341463	100	45.52819183	83.20312111	70.28388214	27	1432042	1.134277934	2	1	0	1	5	4	3	3	1	1	2	3	3	1	1	2	1	3	1	1	0	1	1	0	0	0	0	0	0	0
Rural	81	56.23287671	51.2195122	57.60530421	52.36552171	61.78828332	81.04396057	27	1432042	.2997433028	2	1	3	1	3	4	3	3	2	4	4	3	2	2	2	2	3	2	0	2	0	1	0	0	0	0	0	0	0	0
Rural	53	89.65753425	49.6097561	57.60530421	100	68.97585519	44.78022003	27	1432042	.8227876947	2	0	0	1	4	4	4	1	1	4	4	4	4	1	1	1	1	2	1	2	1	3	0	0	0	0	0	0	0	1
Rural	63	42.73972603	48.43902439	34.08736349	46.3058976	73.8781759	31.13553238	27	1414045	.8084773962	2	1	3	2	5	4	4	3	3	4	4	4	4	2	1	1	1	3	1	0	0	3	1	0	1	0	1	1	1	1
Rural	60	89.65753425	48.97560976	57.60530421	80.1036941	47.69857711	59.47801971	27	1412122	.2304027654	2	1	1	2	3	3	2	1	1	2	2	2	2	1	1	2	2	2	1	0	0	1	0	0	0	0	0	0	0	1
Rural	36	56.23287671	54.97560976	57.60530421	46.88917693	60.31214868	93.68132019	27	1412122	.8652729123	2	1	2	2	3	1	1	1	1	1	1	1	1	1	1	1	1	1	0	2	1	1	0	0	0	0	0	0	0	0
Rural	34	100	64.34146341	57.60530421	76.24756967	71.62610751	91.89559937	27	1412122	1.183453593	2	1	0	2	2	1	1	1	1	1	1	1	1	1	2	1	1	2	0	1	1	3	0	0	0	0	0	0	0	0
Rural	68	56.23287671	43.75609756	57.60530421	48.80103694	62.82223961	63.32417297	27	1412122	.2719578375	2	0	0	1	4	2	2	1	1	1	1	1	1	1	2	1	1	3	1	2	1	2	0	0	0	0	0	0	0	1
Rural	76	56.23287671	43.75609756	57.60530421	46.88917693	52.94821667	31.31868362	27	1412122	.1177614134	2	1	3	1	4	3	3	3	3	4	4	4	4	2	3	1	1	1	0	0	0	1	1	0	0	1	1	0	0	0
Rural	75	25.20547945	39.07317073	100	76.24756967	53.47459425	51.92308044	27	1411062	.2075440514	2	1	2	2	5	4	3	2	2	2	2	2	2	1	1	3	2	3	1	0	0	1	0	0	1	1	0	0	0	1
Rural	71	36.36986301	27.17073171	57.60530421	68.63253402	78.52795585	67.71977997	27	1411062	.2075440514	2	1	3	2	3	1	1	1	1	3	2	2	2	1	2	1	1	3	1	0	0	2	0	0	0	0	0	0	0	1
Rural	67	0	0	57.60530421	52.36552171	14.81268012	69.50549316	27	1429055	.2233102071	2	0	1	1	3	1	2	1	1	1	1	1	1	1	1	3	1	3	1	2	1	3	0	0	0	0	0	0	0	1
Rural	67	0	12.92682927	18.29173167	52.36552171	59.46973208	58.79120636	27	1429055	.1933926661	2	1	3	1	1	1	1	1	1	1	1	1	2	1	1	1	1	1	0	0	0	3	0	0	0	0	0	0	0	1
Rural	90	35.20547945	0	100	100	47.3671811	37.27106094	27	1415092	.0899229908	2	1	3	1	5	4	4	4	2	2	2	3	2	1	1	1	2	2	1	0	0	3	0	0	0	0	1	0	0	1
Rural	59	61.43835616	0	56.74726989	70.47958522	53.60879036	60.34798431	27	1415092	.1648659788	2	1	3	1	4	1	1	3	2	3	3	4	3	1	3	1	1	1	0	1	0	3	1	0	1	0	0	0	0	0
Rural	46	53.76712329	59.31707317	89.7425897	33.92741413	44.72453445	65.10988617	27	1415092	.3447411445	2	1	0	2	1	1	1	1	1	1	1	1	1	1	1	1	1	1	0	1	0	3	0	0	0	0	0	0	0	0
Rural	52	58.42465753	0	89.7425897	76.24756967	70.08341506	51.87728882	27	1415092	.2855557294	2	0	1	1	5	4	4	1	1	3	3	3	3	1	1	3	3	3	0	1	0	1	1	0	1	0	1	1	0	1
Rural	27	80.58219178	48.43902439	80.88923557	100	55.70473891	49.63370132	27	1415092	.3869954483	2	0	1	2	4	2	1	1	3	2	2	2	3	1	1	3	2	2	0	2	1	1	1	0	0	0	0	0	0	0
Rural	73	53.63013699	70.73170732	55.81123245	45.43097861	73.25969929	79.67032623	27	1415092	.1637520195	2	1	1	2	1	1	1	1	1	3	1	1	1	1	1	1	1	3	1	0	0	1	0	0	1	0	0	0	0	0
Rural	50	56.23287671	64.34146341	57.60530421	48.80103694	28.12680115	39.2857132	27	1426032	.2799565974	2	0	1	1	1	1	1	1	1	1	1	1	1	1	1	1	1	1	0	2	3	1	0	0	0	0	0	0	0	0
Rural	27	56.23287671	64.34146341	57.60530421	46.88917693	64.4356867	75	27	1426032	.9129256234	2	1	0	2	1	1	1	2	2	1	1	1	1	1	1	1	1	1	0	0	1	2	0	0	0	0	0	0	0	0
Rural	69	100	0	100	48.80103694	57.12953896	71.42857361	27	1426032	.2963314173	2	0	2	2	4	2	2	2	2	4	4	4	4	1	1	1	1	2	1	1	0	1	0	0	0	0	0	0	0	1
Rural	59	56.23287671	64.34146341	57.60530421	48.05573558	52.54376275	75	27	1426032	.4735512158	2	1	0	2	3	2	2	2	1	1	1	1	1	1	1	2	2	2	0	0	0	1	0	0	0	0	0	0	0	0
Rural	58	34.24657534	43.75609756	30.14820593	30.71937784	59.90931312	39.2857132	27	1417045	.4393165067	2	0	1	1	1	1	1	2	2	1	1	1	1	3	3	1	1	1	0	2	3	2	0	0	0	0	0	0	0	0
Rural	62	50.75342466	43.75609756	57.60530421	46.88917693	74.9167946	71.42857361	27	1417045	.3723535601	2	1	0	2	1	4	2	1	1	2	2	2	2	1	2	1	1	1	0	1	2	1	0	0	0	0	0	0	0	1
Rural	80	100	43.85365854	57.60530421	76.24756967	54.23206055	71.42857361	27	1417045	.0633671019	2	0	0	2	3	1	1	2	2	2	2	2	2	2	2	2	2	2	0	1	1	1	0	1	0	0	0	0	0	1
Rural	54	55.10273973	62.09756098	46.76287051	47.95852236	40.42177505	64.69779968	27	1425062	.2208026502	2	1	1	2	1	1	1	1	1	1	1	1	1	2	1	1	1	2	0	2	1	3	0	0	0	0	0	0	0	1
Rural	81	52.9109589	62.7804878	100	100	80.02330339	59.61538696	27	1425062	.0784545071	2	0	3	2	1	1	2	1	1	4	2	1	2	1	3	1	1	1	0	1	1	3	0	1	0	0	0	0	0	1
Rural	33	100	100	100	76.24756967	76.39094074	73.07691956	27	1408052	2.140191938	2	1	0	2	3	1	1	1	1	1	1	1	1	4	1	1	1	1	0	2	1	2	0	0	0	0	0	1	0	0
Rural	54	100	64.34146341	100	76.24756967	59.82627577	50.68681335	27	1408052	1.070833985	2	0	0	2	4	1	1	1	1	1	1	1	1	1	1	2	2	3	1	1	0	1	0	0	0	1	0	0	0	1
Rural	65	100	100	100	43.87556708	60.17041442	73.80952454	27	1403105	.4503283681	2	1	0	1	5	3	3	2	2	2	2	2	2	1	1	1	1	2	1	0	0	2	1	0	0	1	0	0	0	1
Rural	77	56.23287671	59.12195122	57.60530421	46.88917693	60.36279011	54.67033005	27	1403105	.2042089965	2	1	3	1	5	4	4	3	3	3	3	3	3	2	4	2	2	1	1	0	0	3	0	1	0	0	0	0	0	1
Rural	63	100	100	100	76.24756967	69.1115601	70.23809814	27	1403105	.5552472515	2	0	0	2	5	1	1	2	2	2	2	2	1	1	1	1	1	3	1	0	1	1	1	0	0	0	0	0	0	1
Rural	51	39.5890411	16.24390244	65.40561622	100	49.64845313	70.32967377	27	1418045	1.192107847	2	1	0	2	1	2	1	2	1	1	1	1	1	1	1	1	1	1	0	1	1	2	0	0	0	0	0	0	0	1
Rural	80	100	70.87804878	57.60530421	76.24756967	37.93556008	57.96703339	27	1418045	.2997433028	2	1	2	2	3	1	1	2	1	1	1	1	1	1	1	1	1	2	0	0	0	1	0	0	0	0	0	0	0	0
Rural	52	100	55.26829268	81.27925117	87.62151653	76.13905194	71.29121399	27	1423082	.6198108854	2	0	0	2	1	1	1	1	1	1	1	1	1	1	3	1	1	1	0	2	1	1	0	0	0	1	0	0	0	0
Rural	24	79.82876712	56.97560976	100	100	71.78988698	91.75823975	27	1423082	.4667708258	2	0	1	2	1	1	1	1	1	1	1	1	1	1	1	1	1	1	0	0	1	1	0	0	0	0	0	0	0	0
Rural	65	35.20547945	48.3902439	77.925117	90.95917045	51.02342642	73.85531616	27	1423082	.2457864363	2	1	3	2	4	3	2	1	1	2	2	2	3	1	1	1	2	1	0	0	0	1	0	0	0	0	0	0	1	0
Rural	92	100	23.07317073	81.12324493	51.87945561	80.09851734	60.34798431	27	1423082	.0915302583	2	0	3	1	4	3	3	2	1	2	2	2	2	3	1	1	1	1	0	1	0	3	0	0	0	0	0	0	0	0
Rural	72	100	0	71.25585023	76.24756967	85.91705033	61.08058929	27	1427042	.630369919	2	1	3	1	5	4	4	1	1	3	3	2	2	1	2	1	2	3	1	0	0	2	0	0	0	0	0	0	0	1
Rural	39	49.8630137	31.07317073	100	70.67401167	77.45793647	67.35348511	27	1427042	1.598225229	2	1	0	2	4	2	1	1	1	3	3	2	2	1	1	2	1	2	1	2	1	1	0	0	0	0	0	0	0	0
Rural	67	100	31.07317073	100	56.4808814	65.0574584	89.33149719	27	1427042	.5949077695	2	0	2	2	1	1	1	1	1	3	1	1	1	1	2	1	2	3	1	1	1	1	1	0	0	0	1	0	0	1
Rural	53	10.10273973	50.29268293	22.23088924	41.80168503	50.81511391	69.36813354	27	1402035	.5995126503	2	1	0	1	3	3	3	2	1	3	3	2	3	2	2	1	1	2	1	0	0	2	0	0	0	0	0	0	1	0
Urban	74	100	38.29268293	43.87675507	54.1477641	72.8663165	79.76190186	28	1603011	1.318068851	2	1	3	2	3	1	1	1	1	2	2	2	2	1	1	1	1	2	0	0	1	1	0	0	0	0	0	0	1	1
Urban	60	56.23287671	54.97560976	85.49141966	75.34024627	34.40611049	71.42857361	29	1604024	.2092426981	2	1	3	2	3	4	3	1	1	2	2	2	1	1	1	1	1	3	1	1	0	3	0	0	0	1	0	0	1	1
Urban	78	56.23287671	33.95121951	100	76.02073882	67.53654451	76.7857132	29	1604024	.4832244283	2	0	0	2	3	2	2	2	2	2	2	2	3	1	1	2	4	2	0	1	1	3	0	0	0	0	0	0	0	0
Urban	85	45.99315068	35.46341463	39.78159126	70.67401167	47.59548679	71.29121399	29	1607054	.1698815391	2	0	3	2	5	2	2	3	1	2	1	1	1	1	1	2	3	3	1	0	0	3	0	0	0	1	0	0	0	1
Urban	25	64.07534247	47.75609756	57.60530421	80.1036941	54.0816924	67.85714722	29	1606024	1.068863741	2	0	1	2	1	1	1	1	2	1	2	1	1	1	1	1	1	2	0	1	0	2	0	0	0	0	0	0	0	0
Urban	81	100	38.29268293	57.60530421	80.1036941	52.65617403	45.69596863	29	1606024	.115124225	2	0	3	2	4	4	2	3	3	2	2	2	2	3	4	2	2	2	1	1	0	2	1	0	0	0	0	0	0	0
Urban	70	64.07534247	35.46341463	57.60530421	45.65780946	54.70456953	49.45055008	29	1606024	.3143815929	2	1	1	2	4	1	1	1	1	1	1	1	1	1	1	1	1	3	1	0	1	1	1	0	0	0	0	0	0	1
Urban	59	46.64383562	24.82926829	43.91575663	80.1036941	71.13865855	62.08791351	29	1606024	.3630159305	2	0	3	1	3	2	2	1	1	1	1	1	1	1	1	1	1	3	1	2	1	1	0	0	1	0	0	0	0	0
Urban	36	100	27.17073171	57.60530421	90.95917045	68.95643951	65.20146179	29	1601011	4.873050995	2	1	2	2	1	1	1	1	1	1	1	1	1	1	1	1	1	1	0	0	0	2	0	0	0	0	0	0	0	0
Urban	72	89.65753425	56.34146341	61.15444618	60.40181465	67.91881042	82.14285278	29	1601011	1.013400204	2	1	2	2	1	3	3	2	1	2	2	2	2	1	4	1	1	2	0	0	0	1	1	0	0	0	0	0	1	1
Urban	64	74.89726027	31.07317073	52.3400936	85.22359041	61.62575819	75	29	1601011	2.34034324	2	0	0	1	3	1	1	1	1	1	1	1	1	1	1	1	2	2	0	1	0	3	1	0	0	0	0	0	0	1
Urban	62	68.80136986	61.51219512	57.60530421	99.83797797	89.67985652	67.85714722	29	1610024	.6273247266	2	1	0	1	1	1	1	1	1	1	1	1	1	1	1	1	1	3	1	0	0	3	0	0	0	0	0	0	0	0
Urban	57	62.19178082	54.29268293	74.4149766	17.20674012	29.54317947	36.1721611	29	1610024	.3621854371	2	0	2	1	4	4	4	3	3	3	3	2	2	2	1	2	2	1	0	2	1	3	0	0	0	0	0	0	0	0
Urban	82	43.39041096	29.85365854	75.85803432	19.50745301	61.33945736	44.87179565	29	1610024	.2917330221	2	1	3	1	4	4	4	3	1	4	4	4	3	2	1	4	4	3	1	0	0	3	1	0	1	0	0	0	0	0
Urban	57	8.082191781	20.97560976	43.91575663	35.80686973	50.95361415	41.89560699	29	1610024	.3136623633	2	1	2	2	5	3	3	1	1	3	3	3	3	1	1	1	1	1	0	2	0	3	1	0	0	0	1	1	1	0
Rural	64	68.86986301	22.7804878	50.7800312	76.24756967	32.92421506	57.92124176	30	1601045	.111794988	2	1	2	1	1	4	4	1	1	1	2	2	2	3	3	1	1	2	1	1	0	3	0	0	0	1	0	0	0	1
Rural	61	48.90410959	31.07317073	78.62714509	48.86584576	70.13571058	65.93406677	30	1601045	.223589976	2	1	0	2	4	2	2	2	1	3	3	3	3	2	2	1	2	1	0	2	0	1	0	0	0	0	0	0	0	0
Rural	33	56.23287671	35.80487805	57.60530421	100	76.15820567	77.3351593	30	1601045	.7251751925	2	1	0	2	3	1	1	1	2	1	2	1	1	1	1	1	1	2	0	1	1	2	0	0	0	0	0	0	0	1
Rural	23	49.07534247	52.48780488	57.60530421	100	65.34164957	76.32783508	30	1606032	1.030920001	2	0	1	2	2	1	1	1	1	1	1	1	1	1	1	1	1	2	0	0	1	1	0	0	0	0	0	0	0	1
Rural	52	56.23287671	12.92682927	57.60530421	48.80103694	48.85710816	62.82051468	30	1606032	.5581147468	2	0	1	2	4	3	1	1	1	2	2	2	2	1	3	1	1	1	0	2	1	1	0	0	0	0	0	0	0	1
Rural	79	56.23287671	22.7804878	32.44929797	76.24756967	61.31967243	78.57142639	30	1603062	.392715727	2	1	3	2	1	1	1	1	1	2	2	2	1	1	1	1	1	2	1	2	1	3	1	0	0	0	0	0	0	1
Rural	51	83.59589041	22.7804878	57.60530421	79.55281918	78.20125628	73.90110016	30	1608015	.2244089869	2	1	0	2	1	1	1	1	1	1	1	1	1	1	2	2	1	3	1	0	1	1	0	0	0	0	0	0	0	0
Rural	71	40.78767123	43.85365854	31.55226209	70.67401167	97.19899012	82.14285278	30	1608015	.2220216572	2	1	3	1	3	1	1	2	1	1	1	1	1	1	1	1	1	2	1	0	0	1	0	0	0	0	0	0	0	0
Rural	31	40.78767123	24.82926829	56.74726989	38.91769281	41.62260274	68.54396057	30	1608015	1.831034615	2	1	1	1	1	1	1	1	1	1	1	1	1	1	3	1	1	1	0	2	0	1	0	0	0	0	0	0	0	1
Rural	71	40.78767123	30.63414634	40.09360374	100	63.98904591	75.82417297	30	1608015	.306858202	2	0	0	2	4	3	2	1	1	1	1	1	1	1	1	1	1	3	0	2	1	1	0	0	0	0	0	0	1	0
Urban	64	100	0	100	100	54.4242244	55.08242035	31	1811011	.5577099368	2	1	2	2	4	3	3	2	2	2	2	2	2	1	1	1	1	3	1	0	1	1	1	0	0	0	0	0	0	0
Urban	30	100	0	100	54.34219054	48.08652851	75.09157562	31	1811011	11.2212436	2	0	0	1	1	1	1	1	1	1	1	1	1	1	1	1	1	3	1	2	1	1	0	0	0	0	0	0	0	0
Urban	73	100	0	85.17940718	82.46921581	77.10573939	66.89559937	31	1811011	1.287973572	2	0	0	2	3	1	1	2	1	1	1	1	1	1	1	3	2	1	0	1	0	1	0	0	0	0	0	0	0	1
Urban	50	70.58219178	50.09756098	52.18408736	76.89565781	63.92110296	68.3150177	31	1811011	.5577099368	2	1	1	2	4	3	3	1	1	2	2	2	2	1	1	3	4	2	0	0	1	1	0	0	0	0	0	0	0	0
Urban	61	100	24.82926829	100	52.36552171	58.66995648	78.57142639	31	1863011	.1998898	2	1	1	2	3	1	1	1	1	1	1	1	1	1	1	1	1	2	0	1	1	1	0	0	0	0	0	0	0	1
Urban	60	100	31.07317073	46.76287051	47.6992871	49.16130364	48.2142868	31	1863011	.2308124374	2	0	1	2	3	3	3	2	1	4	4	4	4	1	1	2	2	2	0	0	1	1	1	0	0	0	0	0	0	0
Urban	64	100	20.97560976	57.60530421	47.6992871	81.21230148	75	31	1863011	.1998898	2	1	3	2	1	4	4	1	1	1	1	1	1	1	1	1	1	1	1	0	0	1	0	0	0	0	0	0	0	1
Urban	58	100	0	100	52.07388205	46.08959709	67.85714722	31	1863011	.1998898	2	1	2	2	3	2	2	1	1	1	1	1	1	1	1	1	1	2	0	2	0	1	1	0	0	0	0	0	0	1
Urban	60	56.50684932	64.34146341	58.11232449	30.5573558	56.73392089	60.43955994	31	1863011	.5254175842	2	1	0	2	4	2	1	1	1	1	2	2	1	2	2	2	2	3	1	0	0	1	0	0	0	0	0	0	0	1
Urban	70	100	33.95121951	100	58.23071938	51.68513984	75	31	1863011	.5254175842	2	1	0	2	4	2	2	2	2	1	1	1	1	1	2	1	1	3	1	0	0	3	1	0	0	0	0	0	0	1
Urban	75	65.51369863	24.82926829	70.16380655	49.64355152	69.55254603	67.85714722	31	1863011	.5254175842	2	1	0	2	3	2	2	1	1	1	1	1	1	1	1	1	1	2	0	1	0	1	1	0	0	0	0	0	0	1
Urban	20	100	52.7804878	42.47269891	78.38626053	62.45070813	78.29670715	31	1818011	2.721903912	2	0	1	1	2	1	1	1	1	2	2	1	1	1	1	1	1	1	0	2	1	1	0	0	0	0	0	0	0	0
Urban	44	100	0	81.27925117	27.41412832	66.91764986	58.4249115	31	1863011	.6603283493	2	1	1	1	1	1	1	1	1	1	1	1	1	1	1	1	1	1	0	2	1	1	0	0	0	0	0	1	0	0
Urban	22	100	28.87804878	100	31.20544394	55.45849561	83.60805511	31	1863011	.5054070074	2	0	1	2	1	1	1	1	1	1	1	1	1	1	1	1	1	1	0	0	1	1	0	0	0	0	1	1	0	0
Urban	50	100	0	100	100	60.74487609	73.07691956	31	1863011	.4122914118	2	1	1	2	4	4	3	1	1	3	3	3	3	1	1	1	1	2	1	2	0	1	0	0	1	0	0	0	0	1
Urban	54	100	12.92682927	100	100	54.22416239	69.00183105	32	1861011	1.078780356	2	1	0	2	5	2	3	1	1	3	2	3	3	4	4	1	1	2	0	2	1	1	0	0	0	0	0	0	0	0
Urban	58	76.91780822	12.92682927	74.33697348	100	73.09291651	62.22527313	32	1861011	.5393901778	2	1	3	1	4	4	3	1	1	4	4	3	3	1	1	1	1	1	0	2	1	1	1	0	0	0	0	0	0	1
Urban	58	100	0	78.66614665	100	57.27501908	38.32417679	32	1861011	1.078780356	2	1	0	2	5	4	4	3	3	1	1	2	4	4	1	1	1	2	1	1	0	1	0	0	1	0	1	0	0	1
Urban	72	50.1369863	39.41463415	42.47269891	47.08360337	32.71981968	20.32966995	32	1804011	1.073072523	2	1	2	2	5	3	3	4	3	3	3	3	4	3	3	3	1	3	1	2	0	3	1	0	0	1	0	0	0	0
Urban	63	74.62328767	44.53658537	47.54290172	66.29941672	67.51655027	60.7142868	32	1804011	1.073072523	2	1	3	2	5	3	2	2	2	2	2	2	2	1	1	2	2	1	0	0	1	1	1	0	0	0	0	0	0	0
Urban	35	59.52054795	39.41463415	50.93603744	62.41088788	71.44084168	84.61538696	32	1804011	11.55670429	2	0	0	2	1	1	1	1	1	2	2	1	1	1	1	1	1	3	0	0	1	1	0	0	0	0	0	0	0	0
Urban	27	74.62328767	0	75.85803432	44.52365522	32.38478407	60.07325745	32	1806024	1.157477611	2	0	1	2	1	1	1	1	1	1	1	1	1	1	1	1	1	2	0	0	1	1	0	0	0	0	0	0	0	0
Urban	66	70.4109589	20.97560976	48.08892356	30.1036941	44.34129828	26.83150291	32	1806024	1.331592445	2	1	0	1	5	4	4	4	3	3	3	3	2	2	3	3	3	2	0	1	0	1	1	0	1	0	1	1	1	1
Urban	72	70.4109589	30.43902439	48.08892356	46.88917693	43.39144704	66.75823975	32	1806024	1.537587701	2	0	0	2	1	3	2	1	1	3	3	3	2	1	1	3	2	2	0	1	2	1	1	0	0	1	0	0	1	1
Urban	45	70.4109589	36.68292683	57.60530421	47.6992871	57.74116035	53.61721802	32	1806024	1.157477611	2	0	0	2	1	1	1	1	1	2	2	2	2	1	1	1	1	2	0	2	0	3	0	0	0	0	0	0	1	1
Urban	82	62.67123288	0	48.20592824	27.41412832	54.55335912	67.85714722	32	1806024	.4060848481	2	0	3	2	4	2	2	3	3	2	1	2	1	1	1	1	1	2	0	1	0	1	0	0	0	0	0	0	0	0
Urban	36	56.23287671	33.95121951	57.60530421	73.169151	75.31890161	78.11355591	32	1816144	1.662752747	2	0	0	2	3	1	1	1	1	1	1	1	1	1	1	1	1	2	0	1	1	1	0	0	0	0	0	1	0	0
Urban	77	30.89041096	57.17073171	30.14820593	45.17174336	70.18771569	62.68315125	32	1816144	.2023062566	2	1	0	1	4	3	3	2	2	2	2	2	2	3	3	2	2	2	0	1	0	1	1	0	1	0	0	0	0	1
Urban	59	26.16438356	72.7804878	28.1201248	28.06221646	66.90800722	65.10988617	32	1816144	.1011531283	2	1	3	1	3	2	2	2	2	2	2	2	2	1	2	2	2	2	0	0	0	1	0	0	0	0	0	0	0	0
Urban	63	47.43150685	56.24390244	57.60530421	47.6992871	65.21907153	57.23443604	32	1816144	.233602716	2	0	0	1	3	4	4	2	2	4	4	4	3	2	3	1	1	1	0	2	1	1	0	0	0	0	1	0	1	0
Urban	62	0	33.95121951	48.08892356	52.36552171	79.09292215	76.4651947	32	1816144	.2023062566	2	1	0	2	1	1	1	1	1	1	1	1	1	1	1	1	1	2	1	0	1	1	0	0	0	0	0	0	0	0
Urban	82	68.15068493	59.26829268	43.91575663	70.67401167	57.86391825	70.46702576	32	1812054	.3324616797	2	1	3	2	5	4	2	2	1	4	4	4	3	1	1	2	3	1	0	0	0	2	0	0	0	0	0	0	0	1
Urban	42	100	16.48780488	81.27925117	100	77.0131778	79.80769348	32	1864011	2.762626296	2	1	0	2	1	1	1	1	1	1	1	1	1	1	1	1	1	3	1	0	0	3	0	0	0	1	0	0	0	1
Urban	86	42.67123288	64.7804878	38.22152886	57.90667531	59.56331499	66.30036163	32	1864011	.3324616797	2	1	1	2	5	3	3	4	2	2	2	2	2	2	1	3	3	1	0	0	1	2	1	0	0	0	0	0	0	0
Urban	71	64.07534247	57.56097561	34.08736349	66.39662994	49.74614597	43.86447144	32	1864011	.5782001895	2	1	3	1	4	1	2	2	1	2	3	1	1	1	1	1	1	3	1	0	0	2	1	0	0	0	0	0	0	1
Rural	60	49.07534247	24.82926829	52.18408736	100	76.04933589	63.50733185	33	1813102	1.164777317	2	1	0	2	4	4	3	1	1	4	4	4	3	1	2	2	2	3	1	2	1	1	0	0	0	0	0	0	0	1
Rural	28	78.76712329	35.80487805	72.93291732	73.72002592	67.3815862	82.41758728	33	1813102	3.344938909	2	0	1	2	1	1	1	1	1	1	1	1	1	1	1	1	1	2	0	2	3	1	0	0	0	0	0	0	0	0
Rural	61	56.23287671	0	57.60530421	82.46921581	59.75813612	67.85714722	33	1813102	1.164777317	2	1	0	2	3	2	2	2	2	2	2	2	2	1	1	1	1	2	1	0	0	1	0	0	0	0	0	0	0	0
Rural	68	49.24657534	24.82926829	54.36817473	95.00972132	66.64408928	77.19779968	33	1813102	1.344966534	2	0	0	1	4	2	2	2	2	2	3	3	2	2	3	1	1	1	0	2	1	2	1	0	0	0	0	0	0	0
Rural	62	49.24657534	48.43902439	54.36817473	46.88917693	70.30492509	63.18681335	33	1813102	1.344966534	2	0	0	2	4	1	1	1	1	1	1	1	1	2	2	2	2	3	1	0	1	3	0	0	0	0	0	0	0	1
Rural	42	56.23287671	55.02439024	57.60530421	51.16655865	62.90427504	71.42857361	33	1813102	13.37975564	2	0	0	2	1	2	2	1	1	2	2	2	2	1	1	2	2	2	0	0	1	3	0	0	0	0	0	1	0	0
Rural	58	68.15068493	0	100	79.55281918	73.9376265	93.68132019	33	1807085	.5043624504	2	0	1	1	1	1	1	1	1	1	1	1	1	1	1	1	1	1	0	0	2	1	0	0	0	0	0	0	0	0
Rural	41	72.15753425	45.80487805	37.36349454	66.29941672	72.52201682	54.9450531	33	1807085	.6948255145	2	0	0	2	3	3	3	1	1	2	2	1	1	2	1	1	1	1	0	1	1	2	0	0	0	0	0	0	0	0
Rural	59	57.56849315	42.63414634	38.14352574	70.67401167	65.25544374	42.99450684	33	1807085	.1330504529	2	0	1	1	5	2	2	3	1	2	2	2	4	1	1	1	1	1	0	1	1	3	1	0	0	0	0	0	0	1
Rural	81	75.03424658	0	100	100	84.17873473	82.14285278	33	1807085	.1082202344	2	0	3	2	1	1	3	1	1	1	3	3	2	1	1	1	1	3	1	0	0	2	0	0	1	0	0	0	1	1
Rural	55	50.06849315	82.7804878	43.87675507	46.88917693	49.82303931	49.5421257	33	1807085	.115225283	2	1	3	2	4	3	1	1	1	1	1	1	1	2	1	1	1	3	1	0	0	2	1	0	0	0	0	0	0	0
Rural	39	39.76027397	48.43902439	30.14820593	64.12832145	73.91021817	76.19047546	33	1803042	3.736688511	2	0	0	2	3	2	2	1	1	1	1	1	1	1	1	1	1	3	1	0	1	1	0	0	0	0	0	0	0	1
Rural	48	30.89041096	55.41463415	48.08892356	50.12961763	70.41242159	54.0750885	33	1803042	2.441043872	2	1	0	2	3	3	2	1	1	2	2	2	2	1	1	1	1	1	0	0	0	1	0	0	0	0	0	0	0	1
Rural	22	50.75342466	57.56097561	57.60530421	47.6992871	74.51036048	86.99633789	33	1803042	1.220521936	2	1	0	2	1	1	1	1	1	1	1	1	1	1	1	1	1	1	0	0	1	1	0	0	0	0	0	0	0	0
Rural	81	54.96575342	49.95121951	30.14820593	26.50680493	62.77873946	52.10622787	33	1803042	.119415431	2	0	0	1	3	4	3	3	2	1	1	2	2	2	2	1	1	3	1	1	1	1	0	0	0	0	0	0	0	0
Rural	84	100	39.07317073	57.60530421	70.47958522	46.79580644	37.63736343	33	1803042	.1955308353	2	1	3	1	5	4	4	4	3	4	4	4	4	4	3	3	2	2	0	0	0	3	0	0	0	0	0	0	0	0
Rural	51	100	51.65853659	67.00468019	5.217109527	51.47396008	50.9157486	33	1803042	.5823886585	2	1	0	2	1	1	1	1	1	2	2	2	2	2	1	1	1	2	0	2	1	2	0	0	0	0	0	0	0	0
Rural	78	45.99315068	31.07317073	68.91575663	100	69.25628174	42.3992691	33	1807012	.1592857869	2	1	3	1	1	1	3	1	1	3	3	1	1	1	1	3	3	3	1	0	0	1	0	0	0	0	0	0	0	0
Rural	32	80.58219178	0	60.14040562	87.62151653	80.11341716	67.85714722	33	1807012	.4165857982	2	0	0	2	4	2	3	1	1	1	1	1	2	1	1	1	1	1	0	0	1	2	0	0	0	0	0	0	0	0
Rural	20	64.55479452	22.7804878	75.46801872	100	80.96840777	82.50915527	33	1807012	.6305344425	2	1	1	2	1	1	2	1	1	1	3	1	1	4	1	1	1	1	1	0	1	1	0	0	0	0	0	0	0	0
Rural	65	38.28767123	31.07317073	0	100	79.49319785	76.92308044	33	1807012	.2588394038	2	1	0	2	1	3	1	1	1	1	1	3	1	1	1	1	1	2	1	1	0	1	0	0	0	0	0	0	0	1
Rural	62	50.06849315	49.6097561	35.6474259	100	73.83559568	75	33	1807012	.3486950274	2	0	0	1	4	1	1	1	1	1	1	2	2	1	1	1	1	3	1	1	1	1	1	0	0	1	0	0	0	1
Rural	33	50.75342466	50.09756098	48.08892356	100	76.93779452	66.89559937	33	1820015	1.816705241	2	1	0	2	3	2	1	1	1	3	3	3	1	2	1	1	1	1	0	0	0	1	0	0	0	0	0	0	0	0
Rural	36	56.23287671	57.56097561	51.05304212	66.29941672	71.29516319	70.23809814	33	1809055	4.293733972	2	1	0	2	1	1	1	1	1	1	1	1	1	1	1	1	1	2	0	0	0	1	0	0	0	0	0	0	0	0
Rural	70	64.65753425	38.24390244	42.47269891	50.12961763	73.16758254	59.3406601	33	1809055	.8025638992	2	0	0	1	4	4	4	2	2	4	3	3	2	2	3	1	1	1	0	2	2	1	0	0	0	0	1	0	1	0
Rural	86	59.31506849	32.58536585	40.09360374	12.9617628	49.22920001	35.43955994	33	1809055	.3476103738	2	1	3	1	5	4	4	4	4	4	4	4	4	3	4	4	4	2	0	0	0	3	1	0	1	0	0	0	1	1
Rural	19	50.75342466	60.14634146	57.60530421	100	68.14332032	85.02746582	33	1809055	3.434987178	2	1	1	2	3	1	1	1	1	2	2	1	1	1	1	1	1	1	0	0	0	1	0	0	0	0	0	0	0	0
Rural	52	51.40410959	27.17073171	57.60530421	71.35450421	69.40180904	74.17582703	33	1809055	.8025638992	2	0	1	1	1	1	1	1	1	1	1	1	1	1	1	1	1	3	1	1	0	1	0	0	0	0	0	0	0	0
Rural	52	50.75342466	48.43902439	57.60530421	48.80103694	58.10523645	58.05860901	33	1816145	.3691195723	2	1	1	1	3	1	1	1	1	1	1	1	1	1	1	1	2	2	0	2	1	1	0	0	1	0	0	0	1	0
Rural	19	17.02054795	51.85365854	28.1201248	46.79196371	69.05634523	77.6556778	33	1816145	7.69126235	2	0	1	1	1	1	1	1	1	1	1	1	1	1	1	1	1	1	0	0	1	1	0	0	0	0	0	0	0	0
Rural	60	30.89041096	70.87804878	24.10296412	52.36552171	77.11058538	73.07691956	33	1816145	.4262217891	2	0	0	1	1	1	1	1	1	1	1	1	1	1	1	2	2	2	0	2	1	1	0	0	0	0	0	0	0	0
Rural	23	89.65753425	39.07317073	51.09204368	48.80103694	59.05051594	60.39377213	33	1811032	1.313095853	2	0	1	2	1	1	1	1	1	1	1	1	1	1	1	2	1	1	0	0	1	1	0	0	0	0	0	1	0	0
Rural	55	56.23287671	0	67.00468019	48.80103694	73.54351117	91.48352051	33	1811032	.1833964285	2	1	1	2	1	1	1	1	1	1	1	1	1	1	1	1	1	1	0	2	1	1	0	0	0	0	0	0	0	0
Rural	56	56.23287671	0	57.60530421	27.41412832	66.78563314	58.83699799	33	1811032	.4235351346	2	0	1	1	1	1	1	2	2	1	2	1	1	1	1	1	1	1	0	0	1	1	0	0	0	0	0	0	0	0
Rural	65	50.75342466	30.43902439	48.08892356	28.12702528	63.99273448	44.78022003	33	1811032	.1833964285	2	1	3	1	5	3	2	3	2	4	4	4	3	2	2	2	2	3	1	0	1	1	1	0	0	1	0	0	1	1
Rural	33	42.73972603	0	57.60530421	49.02786779	77.50028247	80.7692337	33	1811032	.8577981747	2	1	0	2	1	1	1	1	1	1	1	1	1	1	1	1	1	3	0	0	0	1	0	0	0	0	0	0	0	0
Rural	43	50.75342466	33.95121951	48.08892356	50.12961763	64.47480515	59.38644791	33	1811032	.8577981747	2	1	0	2	3	1	1	1	1	1	2	2	2	1	1	1	1	1	0	0	1	1	0	0	0	0	0	0	0	1
Rural	58	53.76712329	53.17073171	57.60530421	47.6992871	76.03602193	70.19230652	33	1816072	.5687416282	2	0	0	1	4	2	2	2	1	1	1	1	1	1	1	3	2	2	1	2	1	1	1	0	0	0	0	0	0	0
Rural	39	50.75342466	37.51219512	100	46.88917693	70.16372496	75.50366211	33	1816072	.440142781	2	0	0	1	1	2	2	1	1	1	1	1	1	1	1	1	1	2	0	1	1	1	0	0	0	0	0	0	0	0
Rural	20	84.93150685	26.43902439	57.60530421	60.40181465	57.657969	68.17765808	33	1816072	1.760571124	2	0	1	2	1	1	1	1	1	1	1	1	1	1	1	1	2	1	0	0	1	1	0	0	0	0	0	0	0	0
Rural	60	80.58219178	66.73170732	57.60530421	25.79390797	70.07906572	58.56227112	33	1816072	.2843708141	2	0	3	1	5	3	3	3	3	1	1	1	1	1	2	1	2	2	0	2	1	1	1	0	0	0	0	0	0	1
Rural	49	41.64383562	43.75609756	24.10296412	3.467271549	44.6318417	31.95970535	33	1816072	.440142781	2	0	1	1	3	2	2	2	2	2	3	2	2	2	2	1	1	2	0	2	1	1	0	0	0	0	0	0	0	0
Rural	75	51.67808219	0	100	25.21062865	39.33615855	57.00549316	33	1802014	1.344966534	2	0	1	2	3	2	1	1	1	1	1	1	1	1	2	1	1	3	1	1	0	1	0	0	0	1	0	0	0	1
Rural	38	51.98630137	0	74.33697348	100	92.38188022	77.10623169	33	1802014	5.827007952	2	1	1	2	3	2	1	1	1	1	1	1	1	1	1	1	1	1	0	0	1	1	0	0	0	0	0	0	0	0
Rural	65	68.15068493	0	100	52.36552171	64.78169303	33.60805893	33	1802014	1.164777317	2	1	3	1	4	1	1	1	1	1	1	1	1	1	1	1	1	3	1	0	1	1	1	0	1	1	0	0	0	1
Rural	22	62.39726027	43.75609756	44.77379095	87.13545042	55.74237256	76.32783508	33	1802014	8.91983709	2	0	1	2	1	2	2	1	1	3	2	1	2	3	1	1	1	1	0	2	1	1	0	0	0	0	0	0	0	0
Rural	58	30.89041096	0	68.91575663	100	80.55129636	82.87545776	33	1805082	.719123387	2	1	3	2	4	1	3	1	1	3	1	1	1	1	1	1	1	3	1	1	2	1	0	0	0	0	0	0	0	0
Rural	55	54.96575342	31.07317073	74.33697348	18.14646792	81.6652386	65.6593399	33	1805082	.8303706429	2	0	1	1	1	2	1	1	1	1	1	1	1	1	4	1	1	2	0	2	1	1	0	0	0	0	0	0	0	1
Rural	57	100	31.07317073	57.60530421	52.36552171	74.94131052	36.1721611	33	1818052	.4483221781	2	0	0	2	5	3	3	4	3	2	2	2	1	2	2	1	1	1	0	1	0	3	0	0	0	0	0	0	0	0
Rural	64	70.58219178	35.85365854	100	67.46597537	77.49577773	57.46337128	33	1818052	.2662348153	2	1	3	1	4	2	2	2	1	2	2	2	2	4	2	1	1	1	1	1	0	2	1	1	0	0	0	0	0	1
Rural	31	52.12328767	59.41463415	100	62.99416721	76.06701204	94.50549316	33	1818052	1.196940691	2	0	0	2	1	1	1	1	1	1	1	1	1	1	1	1	1	3	1	0	1	1	0	0	0	0	0	0	0	0
Rural	82	45.10273973	29.85365854	16.73166927	93.13026572	57.59474058	71.15384674	33	1818052	.1117319059	2	1	3	1	3	4	3	2	2	1	1	1	1	1	1	3	2	3	1	0	0	2	0	0	0	0	0	0	0	1
Rural	78	39.5890411	64.7804878	43.91575663	46.98639015	64.32520751	64.46886444	33	1818052	.1901677252	2	1	0	1	3	3	2	3	2	3	3	3	3	1	1	2	2	3	1	0	0	2	0	0	0	0	0	0	0	0
Rural	37	50.75342466	35.85365854	30.14820593	85.22359041	54.66647634	53.84615326	33	1815035	1.688640915	2	0	0	1	1	4	3	2	2	4	3	4	4	1	1	2	2	2	0	2	2	2	0	0	0	0	0	0	0	0
Rural	54	34.24657534	24.92682927	30.14820593	5.217109527	46.70194482	61.53845978	33	1815035	.2084470938	2	0	1	1	4	1	1	2	2	1	1	1	1	1	1	1	1	1	0	2	1	1	0	0	0	0	0	0	0	0
Rural	22	26.06164384	39.07317073	30.14820593	52.36552171	69.08663883	71.42857361	33	1815035	1.688640915	2	0	1	2	1	1	1	1	1	1	1	1	1	1	1	1	1	2	0	2	1	1	0	0	0	0	0	0	0	0
Rural	46	46.16438356	48.43902439	30.14820593	27.18729747	62.22390387	63.91941071	33	1815035	.4221602287	2	0	1	1	3	3	3	2	1	1	2	2	2	1	1	1	1	1	0	2	1	3	0	0	0	0	0	0	0	0
Rural	76	53.76712329	48.43902439	32.21528861	40.89436163	54.19767951	47.25274658	33	1815035	.1805208088	2	1	3	1	5	4	4	4	4	4	4	4	4	3	2	1	1	2	1	0	0	1	1	0	0	0	0	0	1	1
Urban	33	44.34931507	45.90243902	78.47113885	49.64355152	63.38144035	86.17216492	34	2061011	3.330664524	2	1	0	2	2	1	1	1	1	1	1	1	1	1	1	1	1	1	0	1	0	2	0	0	0	0	0	0	0	0
Urban	73	56.50684932	56.24390244	55.81123245	30.1036941	54.54639688	42.62820435	34	2061011	3.083160125	2	1	3	2	4	3	3	1	2	2	3	2	2	1	1	1	1	3	1	1	0	3	0	0	1	0	0	0	0	1
Urban	47	80.58219178	28.48780488	33.46333853	48.25016202	55.5650823	68.08607483	34	2061011	.6660576894	2	1	1	1	3	3	2	1	1	2	2	1	1	1	2	1	1	3	1	1	1	1	0	0	0	0	0	0	0	0
Urban	53	71.78082192	72.29268293	40.09360374	46.17627997	83.15498707	80.49450684	34	2061011	3.412465918	2	0	0	1	1	1	1	1	1	1	1	1	1	1	1	1	1	3	0	0	1	1	0	0	0	0	0	0	0	0
Urban	25	72.02054795	48.97560976	31.27925117	48.25016202	61.58917193	85.57691956	34	2061011	1.019584344	2	0	1	2	4	1	1	1	1	2	1	1	1	1	1	1	1	1	0	2	1	1	0	0	0	0	0	0	0	0
Urban	38	46.16438356	67.51219512	28.35413417	45.43097861	39.95861662	86.67582703	34	2061011	1.332115379	2	1	2	2	5	1	1	1	1	1	1	1	1	1	1	1	1	2	0	0	0	3	0	0	0	0	0	0	0	0
Urban	84	100	38.73170732	100	88.13998704	54.24489093	37.13369751	35	2062011	.5756767127	2	0	3	2	5	4	4	2	1	4	4	4	4	2	2	3	4	1	0	0	0	3	1	1	0	0	1	0	0	1
Urban	56	76.81506849	0	71.09984399	74.65975373	64.63419399	81.22711182	35	2062011	1.498892901	2	1	1	2	1	3	2	1	1	1	1	1	1	1	2	1	1	2	0	0	0	1	0	0	0	0	0	0	0	0
Urban	60	100	0	100	100	62.68164113	73.5348053	35	2062011	1.498892901	2	1	3	2	3	3	2	1	1	2	2	1	1	1	3	1	1	3	1	2	0	3	1	0	0	0	0	0	1	1
Urban	36	58.11643836	0	57.60530421	87.13545042	81.90261533	80.49450684	35	2062011	18.0867763	2	0	0	1	4	2	1	1	1	2	2	1	1	1	1	1	1	2	1	0	1	1	0	0	0	0	0	0	0	0
Urban	50	31.19863014	43.51219512	89.7425897	56.4808814	41.91882295	49.40476227	36	2004011	.4778148456	2	0	2	2	4	4	3	4	3	4	4	4	4	1	3	3	4	3	0	0	1	1	1	0	0	0	0	0	1	1
Urban	52	42.67123288	48.97560976	46.80187207	48.05573558	30.26643064	34.43223572	36	2004011	.4778148456	2	0	2	1	1	1	1	1	1	1	1	1	1	1	3	1	1	2	1	0	2	3	0	0	0	0	0	0	0	0
Urban	24	60.58219178	18.92682927	69.61778471	73.65521711	68.33563761	87.77471924	36	2004011	.7023032701	2	1	1	2	4	1	1	1	1	3	3	3	1	1	1	1	1	1	0	0	1	1	0	0	0	0	0	0	0	0
Urban	20	50.30821918	43.75609756	81.27925117	87.13545042	71.90408817	75	36	2004011	4.300272668	2	0	1	2	1	1	1	1	1	2	1	1	1	1	1	1	1	1	0	2	2	1	0	0	0	0	0	0	0	0
Urban	57	84.93150685	36.68292683	48.08892356	42.93583927	55.03397784	76.64835358	36	2002024	.4602607915	2	0	1	2	1	1	1	1	1	1	1	1	1	1	1	1	1	2	0	1	0	1	0	0	0	0	0	0	0	1
Urban	73	89.65753425	30.97560976	57.60530421	40.24627349	48.94847806	34.02014542	36	2002024	.4602607915	2	0	0	2	5	2	3	1	2	4	4	3	3	1	1	2	1	3	1	2	1	3	1	0	1	0	0	0	0	1
Urban	22	68.97260274	12.92682927	38.80655226	28.96953986	91.27167354	91.34615326	36	2002024	1.435395853	2	1	0	2	3	1	1	1	1	1	1	1	1	1	1	1	1	3	0	2	2	1	0	0	0	0	0	0	0	0
Urban	86	89.65753425	22.7804878	32.21528861	43.55152301	68.9727793	26.09890175	36	2002024	.4217391106	2	1	0	1	1	4	2	3	3	3	4	3	3	3	2	3	3	3	1	0	1	3	1	1	1	0	0	0	0	0
Urban	80	100	0	81.27925117	79.45560596	69.69075797	40.1556778	36	2002024	.4217391106	2	1	0	1	3	2	1	2	3	2	2	1	1	2	2	2	3	2	1	0	0	3	0	0	0	0	0	0	0	1
Urban	24	41.50684932	50.09756098	30.14820593	47.95852236	82.14842731	52.74725342	36	2002024	1.435395853	2	1	0	2	1	3	1	1	1	3	3	3	3	1	1	1	1	2	0	0	0	1	0	0	0	0	0	0	0	0
Urban	56	89.65753425	16.24390244	43.91575663	90.95917045	50.08072829	62.5	36	2002024	.3985982671	2	1	3	2	1	1	1	1	1	1	1	1	1	1	1	1	1	1	0	2	0	1	0	0	0	0	0	0	0	0
Urban	51	8.082191781	0	30.14820593	100	47.65479864	75.82417297	36	2011084	.7406782961	2	0	0	1	1	1	1	1	1	1	1	1	1	1	1	1	1	1	0	2	0	1	0	0	0	0	0	0	0	0
Urban	44	84.93150685	58.48780488	24.92199688	76.24756967	73.6975607	74.86264038	36	2011084	4.582094898	2	0	0	2	3	2	1	1	1	1	1	1	1	1	1	1	1	2	0	0	1	2	0	0	0	1	0	0	0	1
Urban	61	89.65753425	23.07317073	14.1575663	82.72845107	49.66196167	71.42857361	36	2011084	1.282894788	2	1	0	1	1	2	2	1	1	2	2	2	2	1	1	1	1	3	1	1	0	1	0	0	0	0	0	0	0	1
Urban	23	100	16.48780488	38.80655226	57.90667531	71.33365611	97.25274658	36	2011084	.9977724606	2	1	1	2	5	1	1	1	1	1	1	1	1	1	1	1	1	1	0	0	1	2	0	0	0	0	0	0	0	0
Urban	33	100	16.24390244	40.79563183	48.28256643	83.20805999	84.79853821	36	2011084	2.993317382	2	1	0	2	1	1	1	1	1	1	1	1	1	1	1	1	1	1	0	2	0	1	0	0	0	0	0	0	0	0
Urban	64	100	0	29.87519501	27.41412832	71.01698717	67.81135559	36	2011084	1.282894788	2	1	0	2	5	1	1	2	2	1	1	1	1	1	1	4	4	3	1	0	0	1	1	0	1	0	0	1	0	1
Urban	59	70.4109589	0	67.00468019	76.24756967	83.552779	68.40659332	36	2011084	1.282894788	2	1	0	1	1	3	2	1	1	1	1	1	1	1	1	1	1	3	1	1	0	1	0	0	0	0	0	0	0	1
Rural	69	64.48630137	48.97560976	81.27925117	82.72845107	91.75076463	64.51464844	37	2005092	.4031063001	2	1	0	1	3	2	1	4	2	2	1	1	1	1	1	1	1	3	1	0	1	1	1	0	0	0	0	0	0	1
Rural	27	44.17808219	35.80487805	45.55382215	46.17627997	73.78539517	77.6556778	37	2005092	.4167146167	2	1	0	2	3	4	2	1	1	1	1	1	1	1	1	1	1	3	1	2	0	1	0	0	0	0	0	0	0	0
Rural	83	58.42465753	27.17073171	48.08892356	52.98120544	53.84846287	37.13369751	37	2005092	.1359697794	2	1	3	1	3	3	2	3	3	4	3	3	3	1	1	3	3	2	1	0	0	1	0	0	0	0	0	0	0	1
Rural	55	82.32876712	55.02439024	52.18408736	54.1801685	60.14402862	76.09889984	37	2005092	.2407440403	2	1	2	1	3	2	2	1	1	1	1	1	1	1	1	2	3	3	1	0	1	1	1	0	0	0	0	0	0	1
Rural	47	64.48630137	42.63414634	41.77067083	69.8963059	59.85148179	60.80586243	37	2005092	.6319819755	2	0	0	1	3	1	1	1	1	1	1	1	1	1	1	1	1	2	0	1	1	1	0	0	0	0	0	0	0	0
Rural	31	27.5	63.46341463	18.29173167	76.24756967	79.2164687	70.9706955	37	2002145	1.761841695	2	0	0	2	2	1	1	1	1	1	1	1	1	1	1	1	1	2	0	2	1	1	0	0	0	0	0	0	0	0
Rural	61	53.76712329	30.43902439	43.91575663	82.46921581	76.39443569	52.6556778	37	2002145	.4277473966	2	0	1	1	1	3	3	1	1	1	1	1	1	1	1	1	1	3	1	1	1	1	0	0	0	0	0	0	0	0
Rural	34	38.45890411	43.36585366	33.19032761	42.93583927	72.35984085	69.73443604	37	2002145	4.404604237	2	0	0	2	1	1	1	1	1	2	2	2	1	1	1	1	1	2	0	0	1	1	0	0	0	0	0	0	0	0
Rural	74	53.76712329	46.19512195	43.91575663	25.98833441	65.98690895	45.00915527	37	2002145	.8554947932	2	0	0	2	3	2	1	1	1	1	2	2	2	1	1	1	1	2	1	2	1	1	0	0	0	0	0	0	0	0
Rural	56	31.91780822	48.43902439	67.00468019	76.24756967	69.80865525	71.42857361	37	2002145	.7408815792	2	1	0	2	1	1	1	1	1	2	1	1	1	1	1	1	1	1	0	2	0	1	0	0	0	0	0	0	0	1
Rural	19	20.95890411	78.14634146	36.19344774	42.93583927	79.48317642	83.05860901	37	2002145	5.285525085	2	0	1	1	1	2	1	1	1	1	1	1	1	1	1	1	1	1	0	2	3	3	0	0	0	0	0	0	0	0
Rural	51	36.78082192	55.02439024	33.30733229	40.24627349	77.68321049	59.61538696	37	2002145	.7408815792	2	1	0	1	1	3	2	1	1	1	1	1	1	1	1	1	1	2	1	2	1	1	0	0	0	0	0	1	1	1
Rural	58	53.66438356	24.63414634	23.67394696	75.11341542	75.28149664	56.91391754	37	2008032	.5657854674	2	1	3	2	1	4	4	4	4	3	4	3	4	1	1	2	2	1	0	1	0	3	0	0	0	0	0	0	0	0
Rural	43	48.86986301	30.43902439	42.47269891	76.24756967	66.33044467	63.09523773	37	2008032	3.445798796	2	1	0	2	1	2	2	1	1	1	1	1	1	1	1	1	1	2	1	1	1	1	1	0	0	0	0	0	1	0
Rural	64	54.34931507	43.12195122	37.16848674	80.1036941	70.95111675	78.57142639	37	2008032	1.306623177	2	0	0	2	1	3	2	1	1	2	1	1	1	1	1	1	1	2	0	0	1	3	0	0	0	0	0	0	0	0
Rural	85	62.46575342	20.97560976	35.17940718	12.99416721	69.85413487	48.94689178	37	2008032	1.101355213	2	1	3	1	1	2	2	3	1	1	1	1	1	1	1	1	1	1	1	0	0	1	0	0	1	0	0	0	0	1
Rural	67	49.24657534	27.17073171	40.09360374	28.06221646	89.99470379	63.87362671	37	2008032	1.306623177	2	0	1	1	1	2	1	1	2	1	1	1	1	1	1	1	1	1	0	2	2	1	0	0	0	0	1	0	0	1
Rural	65	51.50684932	20.97560976	11.31045242	72.58587168	85.85370484	68.68132019	37	2013052	.7498053517	2	0	0	1	1	1	1	1	1	1	1	1	1	1	1	1	1	2	0	1	1	1	0	0	0	0	0	0	0	0
Rural	87	51.50684932	0	5.070202808	48.86584576	62.54764618	42.30769348	37	2013052	.3161909494	2	0	0	2	3	2	1	2	2	2	1	1	1	1	1	1	1	2	0	1	0	3	1	0	0	1	0	0	0	0
Rural	86	45.10273973	22.7804878	5.070202808	48.28256643	93.55714922	27.06044006	37	2013052	.5177310831	2	1	3	1	5	2	2	3	3	1	1	2	2	1	1	1	2	3	1	0	0	3	1	0	0	0	0	1	0	1
Rural	71	45.10273973	31.07317073	0	33.37653921	75.38389424	68.81867981	37	2013052	.3246758352	2	1	3	1	1	2	1	1	1	1	1	1	1	2	1	2	2	2	0	0	0	1	0	0	0	0	0	0	0	0
Urban	72	65.37671233	18.92682927	57.60530421	73.65521711	41.53629161	60.3021965	38	2262011	1.652749999	2	1	3	1	1	2	1	1	1	2	1	1	1	1	1	1	1	3	1	1	0	2	0	0	0	1	0	0	0	1
Urban	77	84.93150685	0	100	100	64.34456628	66.30036163	38	2261011	.4936406379	2	1	3	2	5	1	1	2	1	4	3	3	3	1	1	1	1	1	0	0	0	3	1	0	0	0	0	0	0	1
Urban	85	89.65753425	0	100	69.8963059	78.31109591	80.95237732	38	2261011	.2389614749	2	0	3	2	1	1	1	1	1	1	2	1	1	1	1	2	2	1	0	1	0	1	0	0	0	0	0	0	0	1
Urban	69	80.58219178	0	100	93.13026572	55.08125296	53.47985458	38	2261011	.4936406379	2	1	2	1	5	2	1	2	1	2	1	2	2	3	1	2	2	3	1	1	1	2	1	0	0	1	0	0	1	0
Urban	43	100	0	100	93.13026572	69.21210154	50.50366211	38	2261011	3.572511645	2	1	3	2	1	4	4	1	1	4	3	2	2	1	1	2	2	1	0	2	0	1	0	0	0	0	0	0	0	0
Urban	52	100	100	57.60530421	43.87556708	60.38240556	68.68132019	38	2261011	.5728402217	2	0	0	1	4	2	2	2	2	1	1	1	1	2	2	1	1	2	0	0	1	3	0	0	0	0	0	0	0	0
Urban	61	61.91780822	78.14634146	57.60530421	52.36552171	63.11258076	62.91208649	38	2261011	.2480475459	2	1	1	1	3	1	1	1	1	1	1	1	1	1	1	1	1	1	0	0	0	3	0	0	0	0	0	0	0	0
Urban	63	80.58219178	59.65853659	100	58.91121192	68.38584291	82.41758728	38	2261011	.5728402217	2	0	0	2	4	1	1	1	1	1	1	2	2	1	1	1	1	2	1	1	1	3	1	0	0	0	0	0	0	1
Urban	77	56.23287671	64.34146341	57.60530421	66.16979909	43.99531001	61.53845978	38	2261011	.2480475459	2	1	1	1	4	1	1	2	2	1	1	1	1	1	1	2	1	1	0	0	0	3	0	0	0	0	0	0	0	0
Urban	60	45	12.92682927	96.56786271	73.65521711	58.23934355	66.89559937	38	2262011	.8602169847	2	1	1	2	2	2	2	1	1	2	2	1	2	1	2	1	1	2	1	0	1	1	1	0	0	0	0	0	0	0
Urban	59	50.06849315	87.46341463	57.60530421	79.45560596	47.6344749	45.69596863	38	2262011	1.720433969	2	1	0	2	4	4	3	1	1	4	4	3	3	4	1	1	1	2	1	2	1	1	1	0	0	0	1	0	1	1
Urban	31	57.0890411	49.80487805	57.60530421	87.62151653	66.67296894	74.54212189	38	2262011	3.900836921	2	1	0	2	2	2	1	1	1	2	2	1	1	1	1	1	1	1	0	0	0	2	0	0	0	0	1	0	0	0
Urban	27	100	0	100	93.13026572	87.33834398	84.34066772	38	2261011	2.945422083	2	0	1	2	1	1	1	1	1	2	2	1	1	1	1	1	1	1	0	0	1	1	0	0	0	0	0	0	0	0
Urban	57	100	0	100	93.13026572	75.22659725	76.19047546	38	2261011	1.163005522	2	0	0	2	4	1	1	1	1	1	1	1	1	1	1	1	1	1	0	2	2	1	0	0	0	0	0	0	0	1
Urban	67	100	0	100	93.13026572	73.51263221	70.42124176	38	2261011	.5035970848	2	1	3	1	5	4	4	1	1	1	1	1	1	2	1	1	1	3	1	0	1	1	1	0	0	1	0	0	0	1
Urban	46	100	12.92682927	100	93.13026572	68.71679124	79.67032623	38	2261011	3.927229444	2	0	0	2	4	2	1	1	1	3	3	3	3	1	1	1	2	3	1	1	2	1	0	0	0	0	0	0	0	0
Urban	81	100	0	100	93.13026572	69.83305501	91.75823975	38	2261011	.3902090483	2	1	3	2	2	3	2	1	1	2	2	2	2	2	1	3	3	2	1	1	1	1	0	0	0	0	0	0	0	1
Urban	78	100	56.34146341	80.88923557	93.13026572	61.21796852	76.4651947	38	2261011	1.168546042	2	0	1	1	3	1	1	1	1	1	1	1	1	1	1	1	1	3	1	1	0	1	0	0	0	1	0	0	0	1
Urban	84	100	12.92682927	100	93.13026572	54.38761193	77.38095093	38	2261011	.3854031648	2	1	2	2	1	4	3	1	1	2	1	1	2	1	1	4	2	3	1	0	0	1	0	0	0	1	0	0	0	1
Urban	62	60.17123288	12.92682927	69.22776911	93.13026572	76.31613453	71.19963837	38	2262011	1.226785033	2	0	0	2	1	1	1	1	1	1	1	1	1	1	1	1	1	2	0	0	1	1	0	0	0	0	0	0	0	1
Urban	84	62.80821918	40.3902439	77.925117	93.13026572	52.31825282	75.68681335	38	2262011	.636888334	2	1	0	1	3	3	2	1	1	1	2	1	1	1	1	1	1	2	0	1	1	2	1	0	0	0	0	0	0	0
Urban	29	76.91780822	59.31707317	57.60530421	66.23460791	55.32769747	68.3150177	38	2262011	3.774990612	2	1	0	2	2	1	2	1	1	2	3	1	2	2	1	1	1	1	0	0	1	1	0	0	0	0	0	0	0	0
Urban	28	84.48630137	12.92682927	100	83.3441348	79.70431821	95.32967377	38	2262011	5.710912005	2	1	0	2	1	1	1	1	1	1	2	1	1	1	1	1	1	1	0	2	1	2	0	0	0	0	0	0	0	0
Urban	55	100	0	100	93.13026572	75.38854062	73.35164642	38	2261011	1.009607189	2	1	0	2	4	4	4	2	1	4	4	4	4	1	1	1	1	3	1	1	1	1	0	0	0	0	0	0	1	1
Urban	76	100	0	100	93.13026572	73.99196572	56.50183105	38	2261011	1.165791832	2	0	0	2	3	1	1	1	1	2	2	2	2	2	2	3	3	3	1	1	1	1	0	0	0	1	0	0	0	1
Urban	27	56.33561644	64.34146341	43.44773791	33.37653921	47.00710195	60.53113556	38	2261011	1.94244223	2	0	1	2	3	3	3	1	1	3	3	1	2	1	1	1	1	2	0	0	1	1	0	0	0	0	0	0	0	0
Urban	61	68.15068493	47.80487805	80.88923557	68.24368114	52.5714463	68.49816895	38	2261011	.9882415911	2	1	3	1	2	1	2	2	1	2	2	1	4	1	1	1	1	1	0	2	1	2	0	0	0	0	0	0	0	0
Urban	24	100	43.85365854	49.2199688	53.07841866	68.69348419	69.1849823	38	2261011	1.235639238	2	1	1	2	4	1	3	1	1	2	2	3	3	1	1	1	1	2	1	2	1	2	0	0	0	0	0	0	0	0
Urban	54	45.10273973	0	57.60530421	52.36552171	45.58547758	64.2857132	39	2263011	.1526423711	2	1	3	1	3	1	1	2	2	1	1	1	1	2	2	1	1	1	0	0	0	3	0	0	0	0	0	0	0	1
Urban	29	56.23287671	22.7804878	43.79875195	46.88917693	38.19054094	71.42857361	39	2263011	.8451196933	2	0	1	2	1	1	1	1	1	1	1	1	1	1	1	1	1	2	0	0	0	3	0	0	0	0	0	0	0	0
Urban	59	56.23287671	0	57.60530421	79.55281918	46.0944825	71.42857361	39	2263011	.3052847421	2	1	0	2	1	1	1	1	1	1	1	1	1	2	2	1	1	1	0	0	0	3	0	0	0	0	0	0	0	1
Urban	50	59.52054795	0	57.60530421	52.36552171	61.82526004	75	39	2263011	.1526423711	2	1	0	2	1	1	1	1	1	1	1	1	1	1	1	1	1	1	0	0	0	3	0	0	0	0	0	0	0	0
Urban	35	56.23287671	0	34.08736349	42.15813351	68.06867557	71.42857361	39	2263011	.8451196933	2	0	1	2	1	1	1	1	1	1	1	1	1	1	1	1	1	1	0	0	0	3	0	0	0	0	0	0	0	0
Urban	77	56.23287671	20.97560976	30.14820593	52.36552171	44.57983502	59.61538696	39	2263011	.3525118112	2	0	0	1	3	2	2	2	1	1	1	2	1	2	2	1	1	2	0	2	0	3	0	0	0	0	0	0	0	1
Urban	83	56.23287671	0	57.60530421	100	32.82998499	42.8571434	39	2263011	.1617596472	2	0	3	1	4	2	2	2	1	2	2	2	2	2	3	1	1	2	1	1	0	3	0	0	0	0	0	1	0	1
Urban	51	36.54109589	0	57.60530421	52.36552171	41.69871884	61.53845978	39	2263011	.1762559056	2	0	1	1	1	1	1	1	1	1	1	1	1	1	1	1	1	2	0	0	0	3	0	0	0	0	0	0	0	0
Urban	53	56.23287671	0	57.60530421	79.55281918	59.80682942	64.2857132	39	2263011	.1526423711	2	1	1	2	3	1	1	1	1	1	1	1	1	1	1	1	1	1	0	0	0	3	0	0	0	0	0	0	0	0
Urban	53	56.23287671	0	43.87675507	100	37.25689186	61.53845978	39	2263011	.1841706276	2	1	3	2	3	1	1	1	1	1	1	1	1	1	1	1	1	1	0	0	0	3	1	0	0	0	0	0	0	0
Urban	30	45	0	36.11544462	52.36552171	57.72907027	71.42857361	39	2263011	1.128728807	2	0	0	1	1	1	1	1	1	1	1	1	1	1	1	1	1	1	0	0	0	3	0	0	0	0	0	0	0	0
Urban	62	51.64383562	0	57.60530421	50.12961763	49.30457424	64.2857132	39	2263011	.1841706276	2	1	2	1	1	1	1	1	1	1	1	1	1	1	2	1	1	1	0	0	0	2	0	0	0	0	0	0	0	0
Urban	29	56.23287671	0	57.60530421	74.65975373	62.28355005	71.42857361	39	2263011	1.106036747	2	1	0	2	1	1	1	1	1	1	1	1	1	1	1	1	1	1	0	0	0	3	0	0	0	0	0	0	0	0
Urban	83	34.24657534	20.97560976	0	45.65780946	49.21051529	56.59340668	39	2263011	.2694466086	2	1	3	1	3	3	3	2	1	2	2	2	2	2	2	2	2	1	0	0	0	3	1	0	0	0	0	0	0	1
Urban	60	56.23287671	0	57.60530421	52.36552171	48.80563916	66.66667175	39	2263011	.3683412552	2	1	0	2	1	1	1	1	1	1	1	1	1	1	1	1	1	1	0	0	0	3	0	0	0	0	0	0	0	0
Urban	53	48.28767123	0	20.94383775	73.65521711	51.31551989	72.25274658	39	2263011	.1841706276	2	1	2	1	3	2	2	1	1	2	2	2	2	1	1	1	1	1	0	0	0	2	0	0	0	0	0	0	0	0
Urban	34	56.23287671	0	57.60530421	79.55281918	54.61941477	64.2857132	39	2263011	.3686789156	2	1	2	2	1	1	1	1	1	1	1	1	1	1	1	1	1	1	0	0	0	3	0	0	0	0	0	0	0	0
Urban	78	78.76712329	0	77.925117	93.13026572	69.43236581	86.21794891	40	2215021	.4973510868	2	0	0	2	1	1	1	1	1	1	1	1	1	1	1	1	1	2	1	1	2	2	0	0	0	0	1	0	1	1
Urban	66	100	0	78.66614665	79.87686325	50.60243437	78.57142639	40	2215021	.2153597319	2	1	3	1	4	1	1	1	1	3	1	1	1	1	1	1	1	3	1	1	0	2	0	1	0	0	0	0	0	0
Urban	78	68.15068493	0	61.58346334	73.65521711	56.63260357	74.54212189	40	2215021	.2486755434	2	0	3	2	2	3	1	3	1	2	1	1	1	2	1	1	1	2	1	1	1	2	1	0	1	1	0	0	0	1
Urban	60	84.48630137	0	71.25585023	93.13026572	48.80578266	77.47253418	40	2215021	.2153597319	2	1	2	1	1	3	2	1	1	1	1	1	1	1	1	1	1	3	1	1	0	3	0	0	0	0	0	0	0	1
Urban	55	100	20.97560976	68.09672387	83.3441348	61.84682752	68.3150177	40	2215021	.4307194638	2	1	0	2	2	1	1	1	1	1	1	1	1	1	1	2	1	3	1	1	1	2	0	0	0	0	0	0	0	1
Urban	34	78.76712329	18.92682927	57.60530421	68.0492547	66.85048001	87.82051086	40	2215021	5.705443545	2	1	0	2	1	1	1	1	1	3	3	1	1	1	1	1	1	1	0	0	1	2	0	0	0	0	0	0	0	0
Urban	81	56.23287671	0	57.60530421	52.36552171	54.7601074	64.2857132	40	2212011	.3408448671	2	1	3	1	3	2	2	1	1	2	2	2	1	2	2	1	1	1	0	0	0	3	0	0	0	1	0	0	0	1
Urban	54	56.23287671	0	35.17940718	52.36552171	35.69547925	75	40	2212011	.21649651	2	1	3	1	1	1	1	1	1	1	1	1	1	1	1	1	1	1	0	1	0	3	0	0	0	0	0	0	0	0
Urban	35	56.23287671	0	57.60530421	79.55281918	46.75359846	64.2857132	40	2212011	.7411703079	2	0	1	2	1	1	1	1	1	1	1	1	1	1	1	1	1	2	0	0	1	3	0	0	0	0	0	0	0	0
Urban	61	68.15068493	0	68.09672387	49.02786779	44.66836353	72.25274658	40	2212011	.21649651	2	1	2	2	1	2	2	1	1	2	2	2	2	1	1	1	1	1	0	0	0	3	0	0	0	0	0	0	0	0
Urban	58	59.52054795	0	36.2324493	93.13026572	46.20455499	70.23809814	40	2212011	.43299302	2	1	0	1	3	2	2	1	1	2	2	2	2	2	2	1	1	1	0	2	0	3	1	0	0	0	0	0	0	1
Urban	52	56.23287671	0	57.60530421	52.36552171	64.36806155	75	40	2212011	.43299302	2	1	0	2	1	1	1	1	1	1	1	1	1	1	1	1	1	1	0	0	0	3	0	0	0	0	0	0	0	0
Urban	32	51.50684932	0	56.74726989	63.35061568	58.66910127	71.42857361	40	2212011	2.42089919	2	1	0	2	1	1	1	1	1	1	1	1	1	2	2	1	1	1	0	0	0	3	0	0	0	0	0	0	0	0
Urban	62	54.52054795	0	30.14820593	52.36552171	42.08040364	75	40	2212011	.43299302	2	1	0	1	2	2	2	1	1	1	1	1	1	1	2	1	1	1	0	0	0	3	0	0	0	0	0	0	1	0
Urban	83	100	18.92682927	100	100	65.6348678	78.06776428	40	2204011	.2107972054	2	0	1	2	5	2	2	3	3	1	1	2	2	3	1	3	3	1	0	0	0	1	1	0	0	1	1	0	0	1
Urban	73	100	36.29268293	100	100	58.45777771	56.95970917	40	2204011	.2705362908	2	1	3	1	5	3	3	4	4	3	2	2	2	1	1	1	1	2	0	0	0	1	1	1	1	1	0	0	0	1
Urban	66	100	0	81.27925117	93.13026572	78.55268023	100	40	2204011	.5410725817	2	1	0	2	2	2	1	1	1	2	2	1	1	1	1	1	1	2	0	1	0	1	0	0	0	0	1	0	0	0
Urban	69	84.93150685	12.92682927	100	93.13026572	79.31455389	70.10073853	40	2204011	.5410725817	2	1	0	2	3	1	1	1	1	1	2	3	1	1	1	1	1	2	1	0	0	1	1	0	0	1	0	0	0	1
Urban	59	66.54109589	0	100	93.13026572	88.10719695	75.73260498	40	2204011	.6247756583	2	0	0	1	5	3	3	1	1	2	2	3	3	1	2	1	1	3	1	1	1	1	1	0	0	1	0	0	0	1
Urban	41	100	39.17073171	100	93.13026572	74.4542771	55.03662872	40	2204011	6.450526964	2	0	0	2	1	3	3	1	1	1	2	2	2	1	2	1	1	2	0	2	1	2	0	0	0	0	0	0	0	0
Urban	25	75.30821918	33.07317073	100	93.13026572	79.32315812	88.64468384	40	2209011	1.348436535	2	1	1	2	1	2	2	1	1	2	1	1	1	1	1	1	1	1	0	1	1	2	0	0	0	0	0	0	0	0
Urban	51	76.91780822	12.92682927	89.7425897	93.13026572	78.99663097	73.80952454	40	2209011	2.232194519	2	1	0	2	1	1	1	1	1	3	3	1	2	1	1	1	1	1	0	1	1	1	0	0	0	0	0	0	0	0
Urban	23	100	12.92682927	100	93.13026572	86.84408666	80.44872284	40	2209011	.6742182677	2	1	1	2	3	1	1	1	1	1	1	1	1	1	1	1	1	3	1	0	1	1	0	0	0	0	0	0	0	1
Urban	75	59.52054795	0	97.2698908	72.58587168	78.10245584	63.04944992	40	2202011	.8429301888	2	0	0	1	5	1	2	3	2	3	4	4	4	2	1	4	4	3	1	1	0	3	0	0	1	1	0	0	0	1
Urban	62	47.19178082	0	38.72854914	60.40181465	57.07952991	72.16117859	40	2202011	.3650001463	2	1	3	2	4	2	2	2	2	2	1	2	2	1	1	1	1	2	1	0	0	2	0	0	0	0	0	0	0	0
Urban	63	72.15753425	0	61.89547582	79.55281918	62.78364373	52.51831818	40	2202011	.3650001463	2	1	3	1	5	4	4	2	2	4	4	4	4	1	1	1	1	1	0	2	0	1	0	0	0	0	0	0	0	1
Urban	20	68.15068493	0	63.80655226	100	72.14150558	83.60805511	40	2202011	4.242899239	2	0	1	2	1	1	1	1	1	1	1	1	1	1	1	1	1	2	0	0	1	2	0	0	0	0	0	1	0	0
Urban	34	45.68493151	0	52.18408736	62.99416721	60.20578751	75	40	2202011	2.771733088	2	1	0	2	1	2	1	2	2	2	1	2	2	1	1	1	1	1	0	0	0	1	0	0	0	0	0	0	0	0
Urban	55	100	42.29268293	81.27925117	93.13026572	78.08807743	66.11721802	40	2264011	2.44813186	2	0	0	2	1	2	1	1	1	2	3	2	3	1	3	1	1	2	0	2	1	2	1	0	0	0	0	0	0	0
Urban	80	60.17123288	69.6097561	60.76443058	73.65521711	52.367344	65.47618866	40	2264011	.3356094954	2	1	3	2	3	3	2	1	1	1	2	1	1	1	1	2	1	3	1	0	1	2	0	0	1	0	0	1	0	1
Urban	65	78.76712329	0	68.09672387	100	66.95842442	75.96154022	40	2207011	.4532152516	2	1	2	2	3	2	2	2	1	1	1	1	1	1	1	1	1	3	1	0	0	1	1	0	0	0	0	0	0	0
Urban	61	56.23287671	0	57.60530421	52.36552171	55.98885852	69.1391983	40	2207011	.4532152516	2	1	3	2	3	1	1	1	1	1	1	1	1	1	1	1	1	1	0	1	1	3	0	0	0	0	0	0	0	0
Urban	61	74.62328767	0	74.33697348	79.55281918	71.21187361	96.42857361	40	2207011	.4532152516	2	1	3	1	1	2	1	1	1	1	1	1	1	1	1	1	1	3	1	0	0	1	1	0	0	0	0	0	0	0
Urban	44	56.23287671	64.34146341	57.60530421	32.46921581	53.39499063	55.7692337	40	2207011	2.876360969	2	1	3	1	3	2	2	1	1	1	1	1	1	1	1	1	1	1	0	2	0	3	0	0	0	0	0	0	0	0
Urban	54	56.23287671	64.34146341	57.60530421	76.24756967	66.70023227	77.74725342	40	2207011	1.046653875	2	0	0	2	2	1	1	1	1	1	1	1	1	1	1	1	1	1	0	2	1	1	0	0	0	0	0	0	0	0
Rural	59	61.43835616	16.24390244	52.18408736	100	66.92424157	70.23809814	41	2205042	.6099432601	2	0	0	1	1	1	1	1	1	1	1	1	1	2	1	2	1	2	0	1	0	3	0	0	0	0	0	0	0	0
Rural	64	61.43835616	24.92682927	57.60530421	70.67401167	79.80391272	71.42857361	41	2205042	.5282273245	2	1	0	2	1	1	1	1	1	1	1	1	1	1	1	1	2	2	0	0	0	1	0	0	0	0	0	0	0	0
Rural	44	26.64383562	22.7804878	30.14820593	70.67401167	63.76117738	59.15750885	41	2205042	.9108630633	2	1	0	1	3	2	2	2	2	2	2	2	2	1	1	1	1	3	0	0	1	1	0	0	0	0	0	0	0	0
Rural	67	89.65753425	0	100	68.5353208	73.77802397	73.2142868	41	2204022	.7116004701	2	0	0	1	2	1	1	1	1	3	3	1	2	1	1	1	1	2	1	2	1	1	0	0	0	0	0	0	0	0
Rural	70	71.78082192	12.92682927	100	93.13026572	62.42028254	81.04396057	41	2204022	.6094930667	2	1	0	1	3	1	1	1	1	1	1	1	1	2	1	1	1	2	1	0	0	1	0	0	0	0	0	0	0	0
Rural	27	75.30821918	12.92682927	100	68.0492547	68.7677312	76.83150482	41	2204022	1.964606607	2	1	0	2	4	3	2	1	1	1	1	1	1	1	1	1	1	1	0	0	0	1	0	0	0	0	0	0	0	0
Rural	34	75.30821918	16.24390244	100	100	80.54558525	77.88461304	41	2204022	2.330814027	2	0	0	1	1	2	2	1	1	1	1	2	2	1	1	2	2	2	0	1	1	1	0	0	0	0	0	0	0	0
Rural	54	69.07534247	0	100	80.1036941	80.5526304	66.02563477	41	2204022	.6099432601	2	0	0	1	1	2	2	1	1	1	1	1	1	1	1	2	2	2	0	0	1	1	0	0	0	0	0	0	0	1
Rural	46	44.76027397	26.43902439	100	100	67.52937081	78.84615326	41	2210025	1.626713956	2	0	1	2	1	1	1	1	1	1	1	1	1	1	1	1	1	2	0	2	1	1	0	0	0	0	0	0	0	0
Rural	64	45.10273973	29.80487805	100	100	78.6119993	62.45420837	41	2210025	1.120482204	2	1	0	1	5	1	1	1	1	4	4	4	4	1	1	3	2	3	1	0	0	1	0	0	0	1	1	0	0	1
Rural	24	42.73972603	12.92682927	100	93.13026572	78.90635639	73.12271118	41	2210025	.5421803948	2	1	0	2	1	4	3	1	1	2	2	2	2	2	1	1	1	1	0	0	1	1	0	0	0	0	0	0	0	0
Rural	36	49.45205479	62.7804878	89.7425897	93.13026572	91.5596608	82.92124176	41	2210025	1.6599122	2	0	0	1	2	3	1	1	1	3	3	3	2	1	1	1	1	1	0	1	2	1	0	0	0	0	1	1	0	0
Rural	68	39.5890411	50.09756098	54.87519501	93.13026572	74.96568663	56.08974457	41	2210025	.5735801756	2	1	3	1	4	4	3	3	1	3	3	4	3	1	2	1	1	3	1	1	0	1	0	0	1	1	0	0	0	1
Rural	19	29.76027397	31.07317073	85.17940718	100	82.46534101	82.32600403	41	2213122	2.583604519	2	0	1	1	1	1	1	1	1	2	1	1	1	1	1	1	1	1	0	0	2	1	0	0	0	0	0	0	0	0
Rural	53	30.89041096	38.29268293	89.7425897	90.34348671	48.41573921	70.00915527	41	2213122	.20331442	2	0	2	1	5	4	3	2	2	3	3	4	4	1	1	2	2	3	1	1	1	1	0	1	0	1	1	0	0	1
Rural	65	54.45205479	18.92682927	57.60530421	100	56.94008199	52.38095093	41	2213122	.4351872844	2	1	0	2	4	3	3	2	3	3	3	2	1	1	1	4	4	2	0	2	0	1	1	0	0	0	0	0	1	1
Rural	85	71.43835616	26.43902439	100	100	77.30570045	85.7142868	41	2206072	.0726665388	2	0	0	2	1	1	1	1	1	3	4	1	1	1	3	1	1	1	0	0	0	3	0	1	0	0	0	0	0	1
Rural	53	34.24657534	0	57.60530421	60.40181465	63.68722831	68.68132019	41	2206072	.7703315149	2	1	0	1	3	2	2	1	1	1	1	1	1	1	1	1	1	1	0	2	1	3	0	0	0	0	0	0	0	0
Rural	26	34.24657534	43.75609756	57.60530421	100	65.75262338	71.42857361	41	2206072	1.093035676	2	1	1	2	1	1	1	1	1	1	1	1	1	1	1	1	1	1	0	0	1	1	0	0	0	0	0	0	0	0
Rural	63	35.37671233	37.51219512	28.54914197	100	82.60521748	78.57142639	41	2206072	.3867932869	2	0	3	2	1	1	1	1	1	1	1	1	1	2	2	1	1	3	0	2	1	2	0	0	0	0	1	0	0	0
Rural	70	26.06164384	36.68292683	50.89703588	100	78.97881002	75.64102173	41	2206072	.3349734253	2	1	0	2	3	2	2	1	1	1	1	1	1	2	2	1	1	2	0	2	0	2	0	0	0	0	0	0	0	0
Rural	29	34.24657534	43.75609756	57.60530421	71.80816591	76.57229899	73.12271118	41	2212055	1.642611567	2	1	0	2	3	2	2	1	1	2	2	2	2	1	1	1	1	1	0	2	1	2	1	0	1	0	0	0	1	0
Rural	91	38.45890411	24.82926829	36.2324493	24.85418017	78.32900552	49.45055008	41	2212055	.5577384179	2	1	3	1	4	3	3	4	4	3	4	3	3	3	3	4	4	3	1	0	0	3	1	0	1	1	1	1	0	0
Rural	21	54.5890411	52.48780488	63.65054602	46.88917693	73.66813382	77.88461304	41	2212055	1.231958676	2	1	0	1	1	1	1	1	1	1	1	1	1	1	1	1	1	1	1	2	0	3	0	0	0	0	0	0	0	1
Rural	53	42.73972603	43.75609756	43.91575663	51.16655865	80.82922698	59.70695496	41	2212055	1.221905162	2	1	0	1	1	1	1	1	1	2	2	3	2	2	2	1	1	1	0	2	0	1	0	0	0	0	0	0	0	0
Rural	43	54.41780822	3.756097561	68.09672387	58.23071938	84.80854301	72.61904907	41	2212055	1.231958676	2	1	0	1	1	1	1	1	1	1	1	1	1	1	1	1	1	2	0	2	1	1	0	0	0	0	0	0	0	0
Rural	49	30.89041096	0	57.60530421	48.86584576	75.28394943	62.08791351	41	2212055	1.257234219	2	0	0	1	3	2	2	3	2	2	2	2	2	1	2	1	1	1	0	2	1	1	1	0	0	0	0	0	0	0
Rural	23	38.63013699	18.92682927	57.60530421	73.39598185	71.53799446	53.84615326	41	2212055	.8213057837	2	1	0	2	1	3	3	2	2	3	3	3	3	2	1	1	1	2	0	0	0	1	0	0	0	0	0	0	1	0
Rural	51	35.20547945	12.92682927	52.18408736	74.9837978	76.27900243	59.89011383	41	2212055	1.221905162	2	1	3	1	2	2	2	2	1	2	2	2	2	1	1	1	1	2	1	2	0	1	0	0	0	0	0	0	0	1
Rural	84	30.89041096	57.56097561	30.14820593	65.00324044	76.8433143	41.07142639	41	2201065	.1487302448	2	1	3	1	5	3	4	4	4	4	4	3	3	4	3	4	4	3	1	0	0	3	1	0	1	1	0	0	1	0
Rural	31	40.30821918	43.75609756	45.55382215	45.56059624	82.29216785	71.42857361	41	2201065	.7863310039	2	1	0	2	1	1	1	1	1	1	1	1	1	1	2	1	1	2	1	2	1	1	0	0	0	0	0	0	0	0
Rural	63	34.24657534	64.34146341	26.24804992	44.32922878	80.35109014	60.43955994	41	2201065	.2512550361	2	0	0	2	3	1	1	1	1	1	1	1	1	2	2	1	1	3	1	0	1	1	1	0	0	0	0	0	0	1
Rural	40	30.89041096	70.3902439	37.87051482	50.12961763	79.90552142	75	41	2201065	1.572662008	2	1	0	1	1	1	1	1	1	1	1	1	1	1	2	1	1	2	1	0	0	1	0	0	0	0	0	0	0	0
Rural	57	50.75342466	57.56097561	30.14820593	41.05638367	78.20300206	58.51648331	41	2201065	.2175936422	2	1	0	1	3	2	2	1	1	1	1	1	1	2	1	1	1	3	1	2	0	2	1	0	0	0	1	1	1	0
Rural	42	34.24657534	43.75609756	57.60530421	65.00324044	73.45709519	73.35164642	41	2201065	.7863310039	2	1	0	2	1	1	1	1	1	1	1	1	1	1	1	1	1	2	1	0	0	1	0	0	0	0	0	0	1	0
Rural	64	37.0890411	64.34146341	34.08736349	52.36552171	69.28560951	58.65384674	41	2201065	.2175936422	2	1	0	1	3	2	2	2	2	2	2	2	2	2	2	2	2	3	1	0	0	1	1	0	0	0	0	0	0	1
Rural	75	34.24657534	59.12195122	48.08892356	43.55152301	54.66769047	58.65384674	41	2201065	.1087968211	2	1	3	1	4	3	2	3	2	3	3	2	2	1	2	3	3	2	1	0	0	1	1	1	1	0	0	0	1	1
Rural	21	36.54109589	47.75609756	80.88923557	56.51328581	53.1625546	59.56959534	41	2215082	.7170820706	2	0	1	2	1	1	1	1	1	1	1	1	1	1	1	1	1	2	0	2	1	1	0	0	0	0	0	0	0	0
Rural	54	43.42465753	43.75609756	57.60530421	47.6992871	67.47243192	58.83699799	41	2215082	.735745202	2	1	0	1	3	1	1	1	1	2	1	2	1	1	2	1	1	1	1	2	1	1	0	0	0	0	0	0	0	1
Rural	71	34.24657534	64.34146341	57.60530421	100	59.33489466	68.54396057	41	2215082	.2194445309	2	0	1	1	4	1	1	2	2	2	2	2	2	1	1	2	2	1	0	2	2	3	0	0	0	0	0	0	0	0
Rural	26	36.54109589	48.43902439	57.60530421	54.27738172	73.53952471	71.42857361	41	2215082	1.526615148	2	1	0	2	1	1	1	1	1	1	2	1	2	1	1	1	1	1	0	2	1	3	0	0	0	0	0	1	0	0
Urban	60	78.76712329	60	29.71918877	76.89565781	21.1451151	49.45055008	42	2464011	.4649514636	2	0	2	1	1	1	1	1	1	1	1	1	1	1	1	1	1	2	0	0	1	1	0	0	0	0	0	0	0	1
Urban	58	64.07534247	65.31707317	61.15444618	77.60855476	47.49468072	42.76556778	42	2464011	.4026605157	2	1	3	1	5	4	4	2	1	4	4	4	4	3	1	1	1	3	1	0	0	1	1	0	0	0	0	0	0	1
Urban	65	75.03424658	24.82926829	43.52574103	59.13804277	68.4101073	67.35348511	42	2469011	.5092071663	2	1	1	2	4	1	3	3	1	1	1	2	3	1	1	1	1	2	1	1	0	1	0	0	0	1	0	0	0	1
Urban	22	100	24.82926829	36.54446178	83.50615684	60.44166821	63.09523773	42	2469011	1.174623412	2	1	1	2	3	1	1	2	1	2	2	2	2	2	1	1	1	1	0	1	1	3	0	0	0	0	0	0	0	0
Urban	67	84.48630137	24.92682927	100	93.13026572	67.4730757	77.15201569	42	2469011	.5092071663	2	1	3	2	3	1	1	1	1	1	1	1	1	1	1	1	1	3	1	0	1	2	0	0	0	0	0	0	0	1
Urban	50	82.32876712	0	62.75351014	93.13026572	71.60566572	75	42	2469011	2.174164944	2	0	0	2	2	1	1	1	1	2	2	1	1	1	1	1	1	2	0	2	2	1	0	0	0	0	1	0	0	1
Urban	30	59.34931507	64.53658537	30.14820593	66.46143876	67.46319181	82.14285278	42	2475011	1.847205115	2	1	0	2	2	1	1	1	1	1	1	1	1	1	1	1	1	3	1	0	1	2	0	0	0	0	0	0	0	0
Urban	63	89.65753425	35.46341463	33.46333853	62.99416721	77.83502765	70.60440063	42	2475011	1.210264554	2	0	0	2	1	1	1	1	1	1	1	1	1	1	1	1	1	2	0	1	1	2	0	0	0	0	0	0	0	1
Urban	69	100	0	100	76.02073882	52.13824526	85.1648407	42	2469011	.9772029522	2	1	2	2	4	4	2	1	1	2	2	3	3	1	1	3	3	2	0	0	1	1	0	0	0	0	0	0	0	0
Urban	86	89.65753425	87.46341463	100	59.42968244	83.32578684	68.68132019	42	2475011	.3763797701	2	1	3	1	4	2	1	1	2	2	1	1	2	2	1	3	2	3	1	0	0	2	1	0	1	0	0	0	0	0
Urban	60	100	12.92682927	100	100	61.55616243	40.97985077	42	2475011	1.210415843	2	0	0	2	4	2	2	1	2	4	4	4	4	2	2	1	1	2	0	0	0	1	1	0	0	0	0	0	1	0
Urban	61	76.91780822	12.92682927	20.24180967	53.07841866	46.28932409	54.21245575	42	2464011	.3090325055	2	0	1	2	3	1	2	1	1	1	1	1	2	1	1	1	1	1	0	2	1	2	0	0	0	0	0	0	0	0
Urban	69	65.51369863	23.07317073	34.04836193	29.13156189	45.35267072	50.50366211	42	2464011	.26763049	2	1	3	2	5	2	2	2	1	2	2	1	2	2	4	4	2	1	0	0	0	1	1	0	0	0	0	0	0	0
Urban	76	68.01369863	88.43902439	42.78471139	79.87686325	67.15290384	63.32417297	42	2464011	.26763049	2	1	3	2	4	3	3	1	1	1	1	1	1	1	1	1	1	3	1	1	0	2	0	0	0	0	0	0	1	0
Urban	59	100	27.17073171	97.2698908	93.13026572	80.57007829	78.15933228	42	2464011	.4901977624	2	1	0	1	2	2	1	1	1	1	2	2	1	1	1	1	1	2	1	2	0	1	0	0	0	0	0	0	0	1
Urban	25	100	0	46.33385335	49.0926766	59.28700011	80.63186646	42	2464011	3.081612375	2	1	0	2	3	1	2	1	1	2	1	2	2	1	1	1	1	1	0	0	1	1	0	0	0	0	0	0	0	0
Urban	61	100	40.92682927	100	87.62151653	63.25942055	37.72893906	42	2464011	.2450988812	2	1	1	1	5	2	1	2	1	4	4	4	4	1	1	1	1	3	1	2	0	3	0	1	0	0	0	0	0	1
Urban	60	100	39.17073171	100	64.58198315	67.49444505	64.2857132	42	2464011	.2450988812	2	1	3	1	2	1	1	1	1	2	3	1	1	1	1	1	1	3	1	1	0	1	0	0	0	0	0	0	0	1
Urban	35	49.82876712	47.75609756	31.55226209	26.70123137	50.50677722	61.26373291	42	2464011	1.299739336	2	0	0	2	1	4	3	1	1	3	2	1	3	1	1	1	1	2	1	2	1	1	0	0	0	0	0	0	0	0
Urban	79	60.30821918	46.53658537	56.74726989	83.3441348	63.56891074	82.64651489	42	2464011	.8744063951	2	0	0	2	1	1	1	1	1	1	1	1	1	1	1	2	1	1	0	0	2	1	0	0	1	0	0	0	0	1
Urban	52	56.23287671	24.82926829	100	100	74.00019384	83.33333588	42	2464011	.7572595368	2	1	0	2	1	1	1	1	1	3	3	1	1	1	1	1	1	1	0	2	1	1	0	0	0	0	0	0	0	1
Urban	54	100	24.92682927	61.50546022	79.55281918	61.71279128	64.8351593	43	2466011	3.935498617	2	0	2	2	1	1	1	1	1	2	1	1	1	1	1	1	1	3	1	2	1	1	0	0	0	0	0	0	0	1
Urban	48	45.99315068	56.34146341	48.08892356	42.28775113	73.79067585	75	43	2478011	3.858103519	2	1	0	2	3	1	3	1	1	3	4	4	3	1	1	1	1	3	1	0	1	1	0	0	0	0	0	0	0	0
Urban	40	61.91780822	33.95121951	52.7301092	66.29941672	75.47169463	66.30036163	43	2478011	3.858103519	2	1	0	2	3	1	1	1	1	1	2	1	2	1	1	1	1	1	0	0	1	2	0	0	0	0	0	0	0	0
Urban	55	80.58219178	54.97560976	57.60530421	44.94491251	57.03215833	91.39193726	43	2468011	.6657691052	2	0	0	1	3	2	1	1	1	1	1	1	1	1	1	1	1	3	1	2	1	1	0	0	0	0	0	0	0	1
Urban	29	56.23287671	57.56097561	57.60530421	69.8963059	68.16935633	100	43	2468011	3.988312323	2	1	0	2	1	1	1	1	1	1	1	1	1	1	1	1	1	1	0	0	1	2	0	0	0	0	0	0	0	0
Urban	59	100	40.92682927	100	73.65521711	54.00505875	61.53845978	43	2468011	1.191708475	2	1	2	1	4	4	2	1	1	3	3	3	3	1	1	3	3	2	1	0	1	2	0	0	0	0	0	0	0	1
Urban	49	63.59589041	0	57.60530421	93.13026572	40.38829756	57.23443604	43	2468011	2.398739201	2	1	3	1	5	4	4	1	1	3	4	4	4	1	3	1	1	3	1	2	1	1	1	0	0	0	1	0	0	1
Urban	47	100	55.95121951	100	57.80946209	66.98225859	68.68132019	43	2463011	.2012886938	2	1	2	1	1	1	1	1	1	1	1	1	1	4	1	1	1	1	1	2	1	1	0	0	0	0	0	0	0	0
Urban	53	39.5890411	62.09756098	42.47269891	26.50680493	36.3574186	5.769230843	43	2463011	.2204530115	2	0	1	1	5	4	4	4	4	4	4	4	4	4	3	1	1	1	0	2	0	3	1	0	0	0	1	0	1	1
Urban	32	100	12.92682927	100	83.27932599	59.88058693	67.26190186	43	2463011	1.232510662	2	0	0	1	4	4	3	1	2	3	4	4	4	1	1	1	1	2	0	2	3	1	0	0	0	0	0	0	0	0
Urban	76	71.78082192	56.3902439	100	14.71160078	56.6593999	53.11355591	43	2463011	.1909182576	2	1	3	1	5	4	4	3	3	4	3	4	4	2	2	3	2	3	1	0	0	2	1	0	0	0	0	0	0	1
Urban	62	71.78082192	52.19512195	63.80655226	4.21257291	32.50688617	33.97436142	43	2463011	.2204530115	2	0	2	1	5	4	4	3	2	3	3	3	3	1	2	3	3	2	1	2	2	3	0	0	0	0	0	0	0	0
Urban	18	100	47.75609756	100	100	63.85839716	81.6849823	43	2463011	.8051547753	2	1	1	1	2	1	1	1	1	2	1	1	1	1	1	1	1	2	0	0	0	2	0	0	0	0	0	0	0	0
Urban	49	89.65753425	12.92682927	100	87.62151653	46.93657495	59.47801971	43	2463011	1.207732163	2	1	2	1	5	4	3	1	1	3	3	4	4	1	1	1	1	1	0	0	0	1	0	0	0	0	0	0	0	0
Urban	69	100	35.80487805	100	100	79.9129757	76.19047546	43	2467011	2.392800481	2	1	0	1	1	2	1	1	1	1	1	1	1	3	1	1	1	3	1	0	0	1	0	0	0	0	0	0	0	0
Urban	58	100	31.07317073	100	100	32.95288327	68.3150177	43	2401011	.7089904148	2	0	2	2	4	4	4	1	1	4	4	4	4	2	1	1	1	2	0	2	1	2	0	0	0	0	0	0	1	0
Urban	19	100	0	100	86.97342839	82.83302429	92.58241272	43	2401011	1.843350249	2	0	1	2	1	3	3	1	1	1	2	2	2	1	1	1	1	2	0	0	1	1	1	0	0	0	0	0	0	0
Urban	63	79.69178082	35.85365854	57.60530421	46.88917693	61.88093301	36.1721611	43	2401011	.6140048335	2	1	3	2	5	4	4	4	4	4	4	4	4	1	3	1	1	1	0	2	0	3	0	0	1	0	0	0	0	0
Urban	54	63.59589041	28.48780488	100	75.34024627	48.89333157	56.50183105	43	2401011	.7089904148	2	0	2	2	5	3	4	1	1	1	3	2	2	2	4	1	2	1	0	2	2	3	0	0	1	0	0	1	0	1
Urban	81	68.15068493	54.97560976	48.08892356	64.12832145	58.73943324	56.59340668	43	2401011	.3193386178	2	0	3	1	4	3	3	2	2	2	2	2	2	3	3	2	2	2	1	1	1	2	0	0	1	0	1	0	0	1
Urban	31	56.23287671	78.14634146	57.60530421	76.24756967	52.21455494	75.82417297	43	2462011	2.90627775	2	1	0	2	1	1	1	1	1	1	1	1	1	1	1	1	1	1	0	0	0	3	0	0	0	0	0	0	0	0
Urban	61	45.23972603	54.97560976	40.99063963	47.6992871	50.73834684	49.17582321	43	2462011	1.141202463	2	1	3	2	4	1	2	2	2	2	2	3	2	2	2	2	2	2	0	0	0	2	0	0	0	0	0	0	0	0
Urban	19	100	43.46341463	66.34165367	67.69280622	75.85801042	87.17948914	43	2474011	16.8998482	2	1	1	2	3	3	3	1	1	2	3	2	2	1	1	1	1	1	0	0	1	2	0	0	0	0	0	0	0	0
Urban	56	100	35.85365854	100	100	66.33432921	51.37362671	43	2473011	.8666715413	2	1	2	1	3	3	2	1	1	2	4	4	4	1	3	1	3	2	1	1	1	1	1	0	0	0	0	0	1	1
Urban	84	70.4109589	43.75609756	81.27925117	48.86584576	54.33072657	63.09523773	43	2473011	.1556775762	2	0	0	1	1	1	2	1	1	2	2	2	2	1	1	1	1	2	0	1	1	1	1	0	1	0	0	0	0	1
Urban	43	76.91780822	60.29268293	63.80655226	75.34024627	69.94717807	71.42857361	43	2472011	1.072821996	2	1	1	2	5	1	2	1	1	2	2	3	3	1	1	1	1	1	0	0	1	3	0	0	0	0	0	0	0	0
Urban	53	100	3.804878049	100	75.34024627	67.69245258	62.36264038	43	2477011	1.069024803	2	0	1	2	1	1	1	1	1	2	2	1	1	1	1	1	1	1	0	0	0	3	0	0	0	0	0	0	0	0
Urban	76	76.91780822	57.56097561	81.12324493	93.13026572	44.15558693	37.31684875	43	2477011	.9258043304	2	1	2	2	5	3	4	2	3	2	3	3	2	4	4	4	4	2	0	0	0	1	1	0	0	1	0	0	0	1
Urban	55	56.23287671	48.73170732	45.55382215	46.88917693	46.71467718	69.04762268	43	2479011	2.257526153	2	1	0	1	1	1	1	1	1	1	1	1	1	1	1	1	1	2	0	2	1	1	1	0	0	0	0	0	1	0
Urban	58	100	0	100	100	58.63699498	62.72893524	43	2479011	1.128763077	2	1	3	2	4	4	4	1	1	4	4	4	4	1	1	1	1	2	0	2	0	1	1	0	0	0	0	0	0	0
Urban	33	100	64.34146341	57.60530421	27.41412832	97.67263278	81.31867981	43	2463011	3.09914102	2	1	0	1	1	1	1	1	1	1	1	1	1	1	1	1	1	1	0	0	1	1	0	0	0	0	0	0	0	0
Urban	56	100	64.34146341	61.19344774	46.88917693	83.34682209	78.57142639	43	2463011	.3674281361	2	1	3	1	2	1	1	1	1	1	1	1	1	1	1	1	1	3	1	2	1	3	0	0	0	1	0	0	0	0
Urban	79	89.65753425	64.34146341	40.60062402	64.12832145	63.19070566	72.25274658	43	2463011	.183714068	2	1	3	2	3	3	2	1	1	2	2	2	2	2	1	1	1	1	1	1	0	3	1	1	1	0	0	0	0	1
Urban	70	68.15068493	59.12195122	57.60530421	27.41412832	78.07982273	64.2857132	43	2463011	.183714068	2	1	3	1	3	3	2	1	1	3	3	3	3	1	1	1	1	1	1	2	0	2	0	0	0	0	1	0	0	0
Urban	85	72.15753425	64.34146341	100	46.88917693	80.9776018	64.2857132	43	2463011	.1269694174	2	0	3	1	1	1	1	1	1	1	1	1	1	1	1	2	2	3	1	2	1	1	0	0	0	0	0	0	0	0
Urban	36	100	87.46341463	57.60530421	48.80103694	82.02315916	64.2857132	43	2463011	.8452202783	2	1	0	2	2	1	1	1	1	1	1	1	1	1	1	1	1	2	0	0	1	1	0	0	0	1	0	0	0	0
Urban	20	100	64.34146341	30.14820593	47.6992871	87.92769905	75	43	2463011	.8452202783	2	1	0	1	1	2	1	1	1	3	3	1	1	1	1	1	1	1	0	2	1	2	0	0	0	0	0	0	0	0
Urban	63	51.50684932	62.04878049	57.60530421	46.88917693	56.0168385	53.61721802	43	2413041	3.68572432	2	1	2	1	5	2	2	1	1	3	2	2	3	2	1	1	1	2	0	0	0	1	1	0	0	0	0	0	0	0
Urban	47	56.23287671	54.97560976	34.12636505	48.86584576	61.78257988	65.6593399	43	2465011	2.107271882	2	1	0	2	1	1	1	1	1	3	3	1	1	1	1	1	1	2	1	2	1	3	0	0	0	0	1	0	0	0
Urban	56	100	0	100	100	80.31699155	61.90476227	43	2416021	.9041494114	2	1	3	2	2	1	1	1	1	2	2	2	1	2	1	2	1	2	1	2	1	1	1	0	0	0	0	0	0	0
Urban	35	100	35.80487805	57.60530421	37.81594297	50.47060755	57.18864441	43	2416021	13.80691256	2	0	0	2	3	1	2	1	1	2	2	1	1	3	1	1	1	1	0	0	1	3	0	0	0	0	0	0	0	1
Urban	57	51.64383562	48.43902439	48.20592824	76.24756967	46.28219802	40.20146561	43	2462011	2.291037553	2	1	0	1	4	3	2	2	2	2	2	2	2	2	2	1	1	3	1	0	0	3	0	0	0	0	0	0	0	0
Urban	89	80.58219178	0	100	100	41.38032324	39.65201569	43	2473011	.2522312939	2	1	3	2	5	4	4	4	3	4	4	4	4	4	4	4	4	2	0	0	0	3	1	0	1	0	0	1	0	0
Urban	24	89.65753425	0	100	87.62151653	63.25332601	69.04762268	43	2473011	.8179870074	2	0	1	2	3	1	1	1	1	2	2	1	1	2	1	1	1	1	0	0	2	1	0	0	0	0	0	0	0	0
Urban	56	100	31.07317073	57.60530421	100	61.22662861	66.11721802	43	2473011	.2226059314	2	1	1	2	4	3	2	1	1	3	3	3	3	1	1	1	1	1	0	1	0	1	1	0	0	0	0	0	0	0
Urban	56	89.65753425	31.07317073	100	100	70.81536456	81.82234192	43	2473011	.4452118629	2	1	0	2	3	2	2	1	1	1	1	1	1	1	1	1	1	1	0	1	1	1	1	0	0	0	0	0	0	0
Urban	59	80.58219178	76.48780488	100	100	58.81644729	30.86080551	43	2473011	.5140854372	2	0	0	1	5	3	3	1	1	3	3	4	4	1	1	1	1	3	1	1	1	3	0	0	1	1	0	0	0	1
Urban	34	100	18.92682927	100	100	76.02824015	72.61904907	43	2473011	1.603084254	2	1	2	2	4	1	1	1	1	4	1	1	1	1	1	1	1	2	0	0	0	1	1	0	0	0	0	0	0	0
Urban	56	83.59589041	30.43902439	100	93.13026572	44.94487192	72.61904907	43	2473011	.5140854372	2	0	0	2	1	1	1	1	1	1	1	1	1	1	2	1	1	2	0	2	2	2	0	0	0	1	0	0	0	1
Urban	91	49.8630137	30.43902439	100	100	63.82907489	67.85714722	44	2415011	.3270903544	2	1	3	1	5	4	4	3	2	1	1	4	4	1	1	1	1	2	1	0	0	3	1	0	0	0	0	0	0	1
Urban	18	51.67808219	48.43902439	57.60530421	49.64355152	71.02286575	69.55128479	44	2415011	2.28049611	2	0	1	1	3	1	2	1	1	4	2	3	2	1	1	1	1	1	0	2	0	1	0	0	0	0	0	0	0	0
Urban	21	84.93150685	43.75609756	61.19344774	48.31497084	66.06640427	48.80952454	44	2415011	1.117324411	2	1	1	1	1	2	1	1	1	3	3	3	3	1	1	1	1	1	0	2	0	2	0	0	0	0	0	0	0	0
Urban	64	51.67808219	48.82926829	42.47269891	48.37977965	71.94840886	66.20879364	44	2415011	.9029644671	2	0	0	1	3	3	1	1	1	1	2	2	2	1	3	1	1	2	0	0	1	1	0	0	0	0	1	0	0	1
Urban	76	59.28082192	43.75609756	66.34165367	48.34737524	72.91138994	65.20146179	44	2415011	.9029644671	2	0	0	1	3	1	2	3	3	1	1	1	1	2	1	3	3	3	1	1	1	2	0	1	0	0	0	0	0	1
Urban	38	38.63013699	20.97560976	52.18408736	76.24756967	66.9459739	62.82051468	44	2415011	1.489765882	2	1	0	2	3	4	4	1	1	4	4	4	4	1	1	1	1	1	0	0	0	2	1	0	0	0	0	0	1	0
Urban	67	56.23287671	24.82926829	100	83.50615684	59.24259488	78.57142639	44	2413011	.6796606661	2	1	3	1	3	4	4	1	1	1	1	1	1	1	1	1	1	1	0	2	0	1	0	0	0	0	0	0	0	1
Urban	65	65.51369863	24.82926829	78.62714509	59.59170447	48.60248676	34.52381134	44	2401021	.1775082719	2	1	3	1	4	4	4	4	4	4	4	4	4	2	2	1	1	2	1	0	1	3	0	0	0	1	0	0	0	1
Urban	82	100	0	57.60530421	70.25275437	68.43355785	58.79120636	44	2401021	.2180602363	2	1	3	1	4	4	3	2	2	2	2	2	2	2	2	1	1	2	0	0	0	3	1	0	0	0	0	0	0	1
Urban	61	72.15753425	0	100	100	73.40283173	74.03845978	44	2401021	.4099370443	2	0	0	1	4	1	1	4	4	2	2	2	1	2	2	1	1	2	0	2	0	1	0	1	0	0	0	0	0	0
Urban	55	34.24657534	43.75609756	30.14820593	27.41412832	52.79989721	75	44	2401021	.4099370443	2	0	0	1	2	1	2	1	1	1	1	1	1	1	1	1	1	1	0	2	0	1	1	0	0	0	0	0	0	0
Urban	71	100	0	38.22152886	87.62151653	59.78802347	59.61538696	44	2401021	.2049685222	2	0	3	1	4	3	2	2	2	1	1	2	2	1	1	1	1	3	0	1	2	2	0	0	0	1	1	0	0	1
Urban	42	31.67808219	72.3902439	11.93447738	64.38755671	40.89189811	84.34066772	44	2415041	.8844332675	2	1	3	2	1	1	1	1	1	1	1	1	1	1	1	1	1	2	1	0	0	3	0	0	0	0	0	0	0	0
Urban	75	61.43835616	0	100	93.13026572	35.88558379	49.81684875	44	2408021	1.051863698	2	1	3	1	4	3	3	4	4	3	3	3	3	3	2	2	2	3	1	0	0	3	0	0	0	1	1	0	0	1
Urban	40	84.93150685	54.82926829	100	55.89760207	76.21825721	65.10988617	44	2408021	10.18973879	2	1	0	2	3	1	1	1	1	2	2	1	1	1	1	1	1	3	1	0	1	1	0	0	0	0	0	0	0	0
Rural	62	100	0	100	100	97.27964361	68.40659332	45	2416102	1.537074322	2	1	3	1	1	4	1	1	1	3	3	1	1	2	1	1	1	2	1	1	0	1	0	0	0	0	0	0	0	0
Rural	44	100	12.92682927	100	100	71.55370987	65.56776428	45	2416102	5.062396579	2	0	0	2	5	1	2	1	1	2	2	4	4	1	3	1	1	3	1	2	1	1	0	0	0	0	0	0	0	0
Rural	65	89.65753425	0	97.2698908	56.67530784	71.31923134	67.85714722	45	2404152	1.013952389	2	1	3	1	3	2	2	1	1	2	2	2	3	1	3	1	1	2	0	0	1	1	0	0	0	0	0	0	0	0
Rural	71	56.26712329	0	56.74726989	70.47958522	51.99389473	53.38827896	45	2404152	1.901632821	2	0	0	2	4	1	1	1	1	3	3	3	3	1	1	1	1	3	1	0	0	1	0	0	0	0	0	0	0	0
Rural	55	71.78082192	24.82926829	97.2698908	100	73.60563815	77.51831055	45	2404052	.3106571336	2	0	1	2	2	2	2	1	1	1	2	1	1	1	3	1	1	2	0	1	2	1	1	0	0	0	0	0	0	0
Rural	60	64.65753425	35.85365854	97.2698908	93.13026572	76.70795498	59.24908447	45	2404052	.2773667949	2	1	3	2	4	2	1	1	1	3	2	1	1	1	1	2	1	2	0	2	1	1	0	0	0	0	0	0	0	0
Rural	22	55.10273973	0	32.44929797	99.83797797	80.28072339	92.85714722	45	2417102	1.261590217	2	1	0	2	1	1	1	1	1	1	1	2	1	1	1	1	1	2	0	0	0	3	0	0	0	0	0	0	0	0
Rural	82	42.9109589	63.41463415	33.81435257	29.00194426	58.99705985	53.66300583	45	2417102	.1831603948	2	1	1	1	3	2	2	3	3	3	3	3	2	4	3	2	2	3	1	0	0	3	0	0	0	1	0	0	0	0
Rural	48	30.89041096	24.92682927	24.10296412	80.1036941	69.23851524	78.57142639	45	2410032	.2173668363	2	1	1	1	1	1	1	1	1	1	1	1	1	1	1	1	1	2	0	0	0	1	0	0	0	0	0	0	0	0
Rural	60	51.54109589	43.85365854	58.46333853	80.1036941	75.4051108	72.57325745	45	2412052	1.694619628	2	0	0	1	5	4	2	1	1	2	2	2	2	1	3	4	4	3	1	1	0	1	1	1	1	0	0	0	0	1
Rural	77	46.16438356	45.36585366	57.60530421	19.99351912	56.3928646	55.95238113	45	2403082	.0950816411	2	0	1	2	3	1	1	1	1	2	2	2	3	3	2	1	1	1	0	0	1	1	0	0	0	0	0	0	0	0
Rural	68	50.75342466	43.51219512	57.60530421	85.45042126	78.74219587	95.46702576	45	2403082	.1646865345	2	1	0	2	1	2	1	1	1	2	2	1	1	1	1	1	1	3	1	2	1	1	1	0	0	0	0	0	0	1
Rural	20	51.67808219	43.75609756	57.60530421	100	80.55712318	87.82051086	45	2415062	1.92853203	2	0	0	1	1	1	1	1	1	1	1	1	1	1	1	1	1	1	0	2	1	1	0	0	0	0	0	0	0	0
Rural	61	22.26027397	0	100	100	72.21490483	63.32417297	45	2415062	.414491952	2	1	0	2	3	2	1	1	1	1	1	1	1	1	1	1	1	3	1	0	0	2	0	0	0	1	0	0	0	1
Rural	42	61.91780822	30.63414634	57.60530421	70.67401167	59.17465394	65.7051239	45	2415062	.1667435875	2	1	2	2	3	1	1	1	1	2	2	2	2	1	1	1	1	1	0	2	1	1	0	0	0	0	0	0	1	0
Rural	26	56.23287671	33.95121951	100	76.24756967	58.22751954	65.93406677	45	2407062	.6646114779	2	1	0	2	1	1	3	3	2	2	2	2	2	1	1	2	3	1	0	0	0	1	0	0	0	0	0	0	0	0
Rural	70	100	0	100	60.23979261	47.05004688	89.8351593	45	2407062	.2766011376	2	0	3	1	4	1	1	1	1	2	2	2	2	1	1	1	2	2	0	0	0	1	0	0	0	0	0	0	0	0
Rural	76	34.24657534	46.97560976	22.074883	39.72780298	44.09735953	53.02198029	45	2402082	.7763793768	2	1	3	1	5	1	1	4	3	2	2	2	3	1	3	2	2	2	0	0	0	3	1	0	0	0	0	0	0	0
Rural	57	89.65753425	24.82926829	100	100	72.05652829	59.93589783	45	2411042	.2770763973	2	0	0	2	3	1	1	1	1	1	1	1	1	1	3	2	2	2	0	1	1	1	1	0	1	1	0	0	0	1
Rural	18	89.65753425	0	100	100	73.60194025	88.91941833	45	2411042	.6262758655	2	0	1	1	1	1	1	1	1	1	1	1	1	1	1	1	1	2	0	1	2	1	0	0	0	0	0	0	0	0
Rural	66	55.10273973	54.97560976	57.60530421	47.6992871	72.56335241	42.8571434	45	2406032	6.085225028	2	0	0	1	5	1	1	4	3	3	3	4	4	3	3	1	2	1	0	2	1	3	1	0	0	0	0	0	0	0
Rural	83	55.10273973	54.97560976	40.09360374	79.55281918	68.78829187	67.58241272	45	2406032	.732641579	2	1	3	1	4	3	3	3	3	2	1	1	2	3	3	4	4	2	0	0	0	3	1	0	0	1	0	0	0	1
Rural	22	55.10273973	12.92682927	57.60530421	100	75.12483082	71.15384674	45	2406032	22.04720768	2	1	1	2	1	1	1	1	1	1	1	1	1	1	1	1	1	1	0	0	0	3	0	0	0	0	0	0	0	0
Rural	20	34.24657534	52.7804878	42.47269891	79.55281918	51.31366146	87.36264038	45	2401075	1.542099772	2	1	1	2	1	1	1	1	1	1	1	1	1	1	1	1	1	1	0	0	1	2	0	0	0	0	0	0	0	0
Rural	51	25.20547945	47.75609756	48.20592824	76.24756967	55.50428384	57.00549316	45	2401075	.2974998903	2	0	0	2	1	1	1	1	1	1	1	1	1	1	1	1	1	1	0	2	0	1	0	0	0	0	0	0	0	0
Rural	20	38.45890411	53.46341463	41.61466459	76.24756967	68.82493654	47.8021965	45	2401075	.6816527979	2	1	1	2	3	1	2	1	1	3	3	3	3	1	1	1	1	2	0	0	1	3	0	0	0	0	0	0	0	0
Rural	51	34.24657534	43.75609756	30.14820593	76.24756967	67.94316246	62.68315125	45	2401075	.272281737	2	1	0	2	1	3	3	2	1	1	2	2	2	1	1	1	1	1	0	2	0	3	0	0	0	0	0	0	0	0
Rural	53	40.78767123	43.75609756	24.33697348	76.24756967	59.12644338	70.60440063	45	2401075	.1361408685	2	1	2	2	3	1	1	1	1	1	1	1	1	1	1	1	1	1	0	1	1	3	0	1	0	0	0	0	0	0
Rural	22	38.45890411	55.31707317	40.24960998	76.24756967	54.10861385	89.37728882	45	2401075	1.431788932	2	0	1	2	3	1	1	1	1	1	1	1	1	1	1	1	1	1	0	2	2	1	0	0	0	0	0	0	0	0
Urban	81	78.76712329	23.07317073	85.49141966	59.52689566	65.79601414	62.82051468	46	2661011	.3846616197	2	1	3	1	4	3	3	1	1	1	1	1	1	1	1	3	4	1	0	0	0	2	0	0	0	0	1	0	0	0
Urban	69	71.57534247	35.85365854	50.27301092	100	50.80318739	67.85714722	46	2661011	.548806871	2	1	3	2	3	4	3	1	1	3	3	1	2	1	3	1	1	1	0	1	0	2	0	0	0	0	0	1	1	1
Urban	64	58.42465753	35.85365854	100	53.14322748	40.75829517	69.1391983	46	2661011	1.097613742	2	1	0	2	3	1	1	1	1	3	3	2	2	1	1	1	1	1	0	0	1	1	0	0	0	0	0	0	0	0
Urban	36	100	62.53658537	100	58.06869734	72.41583044	75	46	2661011	5.236583931	2	1	0	2	3	2	2	1	1	2	2	2	2	1	1	1	1	1	0	1	1	1	0	0	0	0	0	0	0	0
Urban	64	80.58219178	0	100	72.71548931	55.3519888	64.2857132	46	2661011	.3244950536	2	0	3	1	1	1	1	1	1	1	1	1	1	1	1	1	1	2	0	2	1	2	0	0	0	0	0	0	0	0
Urban	60	64.07534247	0	55.69422777	48.86584576	54.46293765	74.17582703	46	2661011	.3244950536	2	0	3	2	1	1	1	1	1	2	2	1	1	1	1	1	2	3	0	1	0	2	1	0	1	0	0	0	0	1
Urban	53	50.75342466	29.80487805	57.60530421	73.39598185	66.96965885	54.53296661	46	2661011	.6489901072	2	0	0	2	3	1	1	1	1	4	4	4	3	1	1	1	1	1	0	1	1	1	0	0	0	0	0	0	0	1
Urban	62	65.37671233	0	49.84399376	32.53402463	43.93776711	41.75823975	46	2661011	.2810214739	2	1	2	2	5	3	3	1	1	4	4	4	4	4	1	4	4	3	1	1	0	2	1	1	0	0	0	0	1	0
Urban	62	89.65753425	26.43902439	100	73.39598185	67.3395009	75	46	2661011	.3888993758	2	1	2	2	1	2	1	1	1	1	1	1	1	1	1	1	1	2	1	0	1	1	0	0	0	0	0	0	0	0
Urban	31	67.7739726	39.07317073	57.60530421	48.86584576	65.74158311	74.31318665	46	2661011	5.992118695	2	0	0	2	1	1	1	1	1	1	1	1	1	1	1	1	1	3	1	0	2	1	0	0	0	0	0	0	0	0
Urban	53	59.52054795	30.63414634	100	100	54.75789258	51.92308044	46	2661011	.3888993758	2	1	1	2	4	1	1	1	1	3	3	3	3	1	1	1	1	1	0	0	0	1	1	0	0	0	0	0	0	0
Urban	57	89.65753425	29.80487805	100	45.52819183	58.82374272	61.85897446	46	2661011	.4490614971	2	0	0	2	4	1	1	1	1	2	3	3	3	1	1	3	4	1	0	1	1	1	0	0	0	0	0	0	0	1
Urban	27	72.12328767	47.75609756	52.18408736	54.30978613	66.30304643	75	47	2611011	3.009583836	2	0	0	2	4	1	1	1	1	1	1	1	1	1	1	1	1	1	0	1	1	1	0	0	0	0	0	0	0	0
Urban	77	100	44.09756098	100	87.62151653	57.57017881	67.71977997	47	2611011	.4750006476	2	1	2	2	1	2	2	1	1	2	3	2	2	2	1	1	1	1	0	0	0	2	0	0	0	0	1	0	0	1
Urban	80	89.65753425	16.24390244	78.66614665	69.8963059	57.43530982	62.08791351	47	2611011	.3697312545	2	0	0	1	5	2	3	1	1	1	1	1	1	1	1	3	3	3	0	1	1	1	1	0	0	0	0	0	0	0
Urban	67	100	36.68292683	42.86271451	48.86584576	56.16926809	69.00183105	47	2611011	1.096965	2	0	0	2	1	2	2	1	1	2	3	1	1	2	1	2	2	2	0	1	1	1	0	0	1	0	0	0	0	1
Urban	61	56.33561644	0	46.33385335	47.27802981	39.00426347	32.32600784	47	2611011	.4750006476	2	1	3	1	4	2	3	1	1	3	3	3	3	2	1	1	1	1	0	2	0	3	1	0	0	0	0	0	0	1
Urban	40	89.65753425	35.85365854	75.85803432	100	65.19112765	73.07691956	47	2611011	2.949078907	2	1	2	2	3	1	1	1	1	2	2	2	2	1	1	1	1	1	0	0	0	1	0	0	0	0	0	0	0	0
Urban	52	84.48630137	36.68292683	57.60530421	66.29941672	50.35464921	66.20879364	47	2611011	1.096965	2	0	0	1	3	1	2	1	1	3	3	2	2	1	1	1	1	1	0	1	1	1	0	0	0	0	0	0	0	0
Urban	42	56.23287671	53.17073171	57.60530421	48.86584576	74.03668851	71.42857361	47	2607011	1.865252982	2	0	0	2	1	2	1	1	1	2	1	1	1	1	1	1	1	3	1	0	3	1	0	0	0	0	0	0	0	1
Urban	58	62.46575342	66.73170732	75.85803432	43.90797148	47.18587916	32.37179565	47	2607011	.2788337665	2	0	1	2	3	2	2	1	1	2	1	1	2	2	1	1	1	3	1	2	2	1	1	0	0	0	0	0	0	0
Urban	58	41.50684932	53.17073171	57.60530421	48.86584576	65.2777094	50.27472687	47	2607011	.241477567	2	1	1	2	4	1	1	1	1	3	3	3	3	1	1	1	1	1	0	0	1	1	0	0	0	0	0	0	0	0
Urban	51	80.58219178	12.92682927	48.20592824	42.1257291	57.48047795	57.96703339	47	2607011	.482955134	2	1	0	1	3	1	1	1	1	1	1	1	1	1	2	1	1	2	1	0	1	1	0	0	0	0	0	0	0	0
Urban	66	70.4109589	57.56097561	61.50546022	66.29941672	64.85979938	79.67032623	47	2607011	.2788337665	2	0	2	2	3	1	1	1	1	1	1	1	1	1	1	1	1	2	0	0	1	1	1	0	0	1	0	0	0	1
Urban	57	71.98630137	46.97560976	72.93291732	93.13026572	65.96135964	66.39194489	48	2601014	1.116564503	2	1	2	2	3	2	2	2	1	1	2	1	2	1	3	1	1	2	0	0	1	3	1	0	0	0	0	0	0	0
Urban	33	45.89041096	44.87804878	48.08892356	73.65521711	74.45268752	79.57875824	48	2601014	11.23710159	2	0	0	2	1	1	2	1	1	1	1	1	1	1	1	1	1	2	0	2	1	3	0	0	0	0	0	0	0	0
Urban	62	41.30136986	16.48780488	65.56162246	73.65521711	79.61615862	77.74725342	48	2601014	2.233129006	2	1	0	2	4	3	2	1	1	3	3	1	1	1	1	1	1	2	1	1	1	3	1	0	0	0	0	0	0	0
Urban	34	80.58219178	0	55.81123245	48.86584576	58.70098928	66.66667175	48	2605084	5.561855215	2	0	0	1	1	1	1	1	1	1	1	1	1	1	1	1	1	2	1	1	1	1	0	0	0	0	0	0	0	0
Urban	68	89.65753425	35.85365854	100	57.09656513	65.01528821	49.1300354	48	2605084	1.13877312	2	1	0	1	4	3	3	1	1	3	3	3	3	1	1	1	1	3	1	1	0	1	1	0	0	1	0	0	0	1
Urban	75	56.33561644	23.07317073	100	48.86584576	64.02967845	55.40293121	48	2605084	1.31493953	2	0	0	2	4	1	1	1	1	3	3	2	2	1	1	1	1	2	1	2	0	1	0	0	0	0	0	0	0	1
Urban	46	80.58219178	18.92682927	36.2324493	13.31821128	52.58676058	48.99267197	48	2605084	1.211119823	2	1	2	1	4	2	3	1	1	4	4	3	3	1	1	1	1	3	1	0	1	2	1	0	0	0	0	0	1	0
Urban	72	80.58219178	0	67.43369735	45.52819183	61.18568019	42.8571434	48	2605084	1.13877312	2	1	0	1	5	4	4	1	1	2	2	2	2	3	1	1	1	3	1	0	0	1	1	0	1	0	0	0	0	1
Urban	52	64.48630137	43.12195122	67.00468019	64.58198315	84.85395541	43.22344208	48	2605084	1.31493953	2	0	0	1	5	3	3	2	4	3	4	3	3	3	1	1	2	3	1	2	0	3	1	0	1	1	0	0	0	1
Urban	74	89.65753425	26.43902439	100	62.99416721	54.82874163	54.67033005	48	2610011	1.174820113	2	1	0	2	5	4	3	1	2	2	3	3	3	1	1	1	2	3	1	0	0	1	1	0	0	0	0	0	0	1
Urban	56	89.65753425	28.48780488	40.09360374	48.86584576	47.0365812	44.27655792	48	2610011	.5874100563	2	1	3	1	4	3	3	2	1	3	3	3	3	3	1	3	4	3	1	2	1	1	1	0	0	1	0	0	1	1
Urban	80	71.78082192	18.92682927	47.54290172	42.22294232	59.70912135	71.88644409	48	2610011	.360746211	2	1	2	2	1	1	1	1	1	2	1	1	1	3	1	1	2	2	1	0	0	2	0	0	0	1	0	0	0	0
Urban	23	60.30821918	0	80.88923557	48.86584576	64.58326459	70.19230652	48	2610011	1.260937706	2	1	0	2	4	4	3	1	1	3	3	3	3	1	1	1	1	2	0	0	1	1	0	0	0	0	0	0	0	0
Urban	33	100	35.85365854	100	56.9669475	76.87156177	78.47985077	48	2610011	1.681250274	2	1	0	2	3	2	2	1	1	3	3	3	3	1	1	1	1	1	0	1	1	1	0	0	0	0	0	0	1	0
Urban	48	89.65753425	18.92682927	97.2698908	87.62151653	64.47772033	59.61538696	48	2610011	.840625137	2	1	0	2	3	1	2	1	1	3	4	3	4	3	1	1	1	1	0	1	1	1	0	0	0	0	0	0	0	0
Rural	63	30.89041096	32.92682927	57.60530421	90.95917045	61.23572358	60.43955994	49	2605072	.9738187643	2	0	0	1	5	2	2	3	1	3	3	3	3	1	1	1	1	3	1	1	1	1	0	0	0	0	1	0	0	1
Rural	32	84.48630137	16.24390244	75.03900156	87.62151653	64.27195878	77.38095093	49	2604082	1.096092344	2	1	2	2	1	1	1	1	1	2	2	2	2	1	1	1	1	1	0	1	2	3	0	0	0	0	0	0	0	0
Rural	56	54.7260274	53.17073171	52.18408736	49.64355152	74.73861772	58.65384674	49	2604082	.4119795075	2	0	0	1	3	1	1	1	1	3	3	3	3	1	1	1	1	3	1	2	0	2	0	0	0	1	0	0	0	1
Rural	24	59.21232877	60	57.60530421	51.3933895	63.88954407	74.17582703	49	2604082	.3080947395	2	1	1	2	1	1	1	1	1	1	1	1	1	1	1	1	1	1	0	0	1	1	0	0	0	0	0	0	0	0
Rural	19	75.06849315	24.82926829	61.19344774	90.95917045	79.6690451	92.85714722	49	2604082	1.538048021	2	0	1	1	2	1	1	1	1	1	1	1	1	1	1	1	1	1	0	1	1	1	0	0	0	0	0	0	0	0
Rural	64	57.84246575	50.09756098	61.89547582	61.04990279	46.070227	62.72893524	49	2604082	.5997685133	2	1	0	2	3	3	2	1	1	3	3	3	3	1	1	1	1	2	0	1	1	2	0	0	0	0	0	0	0	1
Rural	68	64.48630137	12.92682927	100	47.27802981	67.8315435	63.09523773	49	2604082	.6808701623	2	0	0	2	1	1	1	1	1	1	1	1	1	1	1	1	1	2	1	2	2	2	0	0	0	1	0	0	0	1
Rural	63	50.75342466	53.26829268	57.60530421	48.86584576	58.63255682	64.2857132	49	2607032	.4806894457	2	0	0	1	3	3	3	1	1	3	3	3	2	1	1	4	4	2	0	2	0	1	0	0	0	0	0	0	0	1
Rural	35	46.16438356	0	57.60530421	87.62151653	76.89037662	68.04029083	49	2607032	.7432381955	2	0	0	2	4	1	1	1	1	4	1	4	4	1	1	1	1	1	0	2	1	1	0	0	0	0	0	0	0	1
Rural	47	41.50684932	20.97560976	57.60530421	67.69280622	75.93022047	70.19230652	49	2607032	.8511323125	2	1	0	2	4	1	1	1	1	3	3	2	2	1	1	3	4	1	0	0	1	1	0	0	0	0	0	1	0	0
Rural	52	61.43835616	42.29268293	43.91575663	48.31497084	76.63147024	75	49	2607032	.4061688165	2	1	0	2	1	1	1	1	1	1	1	1	1	1	1	1	1	2	0	1	0	1	0	0	0	0	0	0	0	0
Rural	22	64.65753425	0	100	37.00583279	72.9733256	84.8901062	49	2611042	.6420704802	2	1	0	2	1	1	1	1	1	1	1	1	1	1	1	1	1	1	0	0	0	3	0	0	0	0	0	0	0	0
Rural	60	65.82191781	31.07317073	74.33697348	48.31497084	40.58780677	49.90842438	49	2611042	.5240735906	2	1	0	2	5	4	4	3	1	4	4	4	3	3	1	1	1	1	0	2	1	1	0	0	0	0	0	0	1	1
Rural	57	58.42465753	0	75.85803432	15.7485418	62.97477229	50.54944992	49	2611042	.6051469501	2	0	0	1	3	1	2	1	1	2	2	2	2	1	1	1	1	2	0	1	1	1	0	0	0	0	0	1	1	0
Rural	71	80.58219178	0	100	23.39598185	93.98216209	52.1978035	49	2611042	.6051469501	2	0	1	2	1	1	1	4	1	1	1	1	1	1	1	1	1	1	0	2	0	3	0	0	0	0	0	0	0	1
Rural	43	80.58219178	0	58.46333853	53.07841866	62.97096009	66.66667175	49	2611042	.9828653284	2	0	0	1	1	1	1	1	1	1	1	1	1	1	1	1	1	2	0	2	2	2	0	0	0	0	0	0	0	0
Rural	82	58.42465753	31.07317073	63.49453978	74.9837978	68.72936077	54.34981537	49	2611042	.3226298191	2	1	3	1	5	3	3	2	2	4	4	3	3	1	1	1	1	3	1	0	0	2	1	0	1	0	0	1	1	0
Rural	61	50.75342466	50.19512195	57.60530421	80.1036941	53.4605736	64.2857132	49	2609052	1.612151858	2	0	0	1	1	1	1	1	1	1	1	1	1	1	1	1	1	2	0	2	1	2	1	1	0	0	0	0	0	0
Rural	77	72.12328767	35.46341463	68.09672387	32.46921581	53.57780056	71.42857361	49	2604152	.5725063082	2	1	3	1	2	1	2	1	1	2	2	3	2	2	2	1	1	1	1	0	1	3	1	0	0	0	0	0	0	0
Rural	78	51.64383562	30.63414634	40.09360374	44.71808166	49.17567067	64.14835358	49	2604152	.5639614379	2	1	3	1	4	3	2	1	1	1	1	2	1	1	1	1	1	3	1	1	0	1	0	0	0	0	0	0	0	1
Urban	58	100	43.46341463	46.72386895	64.12832145	50.06599408	56.41025543	50	2861011	.3986401674	2	1	3	2	1	1	1	1	1	1	1	1	1	1	1	2	2	2	0	0	1	1	1	0	1	0	0	0	1	0
Urban	82	100	0	100	93.13026572	52.57658607	75	50	2861011	.3207387451	2	0	3	1	3	1	1	2	1	1	1	1	1	2	2	2	2	3	0	0	0	1	0	0	0	0	0	0	0	1
Urban	74	100	29.80487805	52.96411856	49.96759559	73.57530795	71.52014923	50	2861011	.9206183475	2	0	0	1	2	1	2	1	1	1	1	1	1	1	1	1	1	3	1	0	1	2	0	0	0	0	0	0	0	1
Urban	25	89.65753425	12.92682927	100	100	79.29971283	97.25274658	50	2861011	1.491531642	2	0	1	2	1	1	1	1	1	1	1	1	1	1	1	1	1	1	0	0	1	1	0	0	0	0	0	0	0	0
Urban	32	100	36.68292683	100	100	59.70920793	93.68132019	50	2861011	.9743638422	2	1	1	2	1	1	1	1	1	1	1	1	1	1	1	1	1	1	0	0	0	1	0	0	0	0	0	0	0	0
Urban	64	100	43.75609756	52.18408736	82.46921581	65.24915604	75	50	2861011	.3986401674	2	1	2	2	1	2	2	1	1	1	1	1	1	2	2	1	1	3	1	0	0	1	1	0	0	0	0	0	0	1
Urban	52	100	24.82926829	56.74726989	82.46921581	56.50361285	76.92308044	50	2861011	.3986401674	2	1	1	2	1	1	1	1	1	1	2	1	1	2	2	1	1	1	0	1	1	3	0	0	0	0	0	0	0	1
Urban	62	52.12328767	57.56097561	57.60530421	75.0162022	72.92433886	70.23809814	50	2805011	6.308657269	2	1	0	2	1	1	3	3	1	1	1	1	1	1	1	1	1	1	0	2	2	2	0	0	0	0	0	0	0	1
Urban	85	60.4109589	71.95121951	100	82.76085548	61.53571521	75.36630249	50	2862011	.154169212	2	1	3	1	4	2	2	3	2	4	4	4	4	1	2	2	1	2	1	0	0	2	0	0	1	0	0	0	0	1
Urban	75	100	100	100	79.617628	88.44948278	61.53845978	50	2862011	.4312422148	2	1	3	1	5	1	1	2	2	4	4	4	4	1	1	1	1	1	0	0	0	3	0	0	0	1	0	0	0	1
Urban	81	100	12.92682927	100	87.62151653	57.09256837	52.1978035	50	2862011	.1501229299	2	1	3	2	4	1	1	1	1	1	2	2	2	2	3	4	4	1	0	0	0	3	1	0	0	0	0	0	0	0
Urban	58	56.23287671	46.19512195	44.77379095	73.39598185	78.01039345	62.36264038	51	2814034	2.360379754	2	0	0	1	4	4	3	1	1	1	2	2	2	1	2	3	1	2	0	1	0	1	1	0	1	0	0	0	0	1
Urban	63	100	29.80487805	66.34165367	100	77.18544922	49.77106476	51	2801011	.5377001868	2	1	3	1	5	4	4	3	2	1	3	3	3	2	1	1	1	3	1	1	1	1	0	0	0	0	1	1	1	1
Urban	58	54.8630137	16.48780488	54.36817473	100	69.95015444	66.66667175	51	2801011	1.241763118	2	0	0	1	4	4	1	1	1	3	3	1	1	1	1	1	1	2	0	0	1	1	0	0	0	0	0	0	0	1
Urban	41	47.02054795	46.19512195	71.25585023	79.55281918	63.96075379	69.41392517	51	2810011	1.785968382	2	1	0	2	1	1	1	1	1	1	1	1	1	1	1	1	1	2	0	2	1	2	0	0	0	0	0	0	0	0
Urban	49	35.71917808	62.53658537	100	100	73.39315975	70.23809814	51	2810011	.5953227939	2	1	3	2	3	2	2	1	1	1	1	1	1	1	1	1	1	3	1	2	1	1	0	0	0	0	0	0	1	0
Urban	56	60.17123288	24.82926829	100	79.87686325	54.85165804	72.25274658	51	2804074	.1369842679	2	0	3	1	1	1	1	1	1	1	1	2	1	1	2	1	1	1	0	0	0	1	0	0	0	0	0	1	0	1
Urban	41	100	0	57.60530421	83.3441348	57.19724578	62.63736725	51	2804074	1.194901392	2	1	0	1	1	1	1	1	1	1	1	1	1	4	4	1	1	1	0	0	1	1	0	0	0	0	0	0	0	0
Urban	74	65.34246575	24.82926829	75.85803432	75.11341542	49.59997729	72.25274658	51	2804074	.1186320729	2	1	3	1	1	1	1	1	1	1	1	1	1	1	1	1	1	3	1	0	0	1	1	0	0	0	0	0	0	1
Urban	65	74.62328767	0	100	83.3441348	68.74324318	92.85714722	51	2804074	.2739685358	2	0	0	2	1	1	1	1	1	1	1	1	1	1	2	2	2	2	0	0	1	1	0	0	0	0	0	0	0	0
Urban	87	100	0	85.49141966	83.3441348	58.18995969	68.40659332	51	2804074	.2302508092	2	1	3	2	4	2	2	3	2	1	1	1	1	1	1	3	2	3	1	0	0	1	1	0	0	1	0	0	0	1
Urban	72	56.23287671	0	56.74726989	36.26053143	56.88775315	72.25274658	51	2804074	.1186320729	2	1	3	2	1	1	1	1	1	1	1	1	1	2	2	1	1	1	0	2	0	1	0	0	0	0	0	0	0	1
Urban	23	74.62328767	0	85.49141966	76.02073882	69.16933394	97.25274658	51	2804074	.3983004641	2	1	1	2	1	1	1	1	1	1	1	1	1	1	1	1	1	1	0	0	0	1	0	0	0	0	0	0	0	0
Urban	79	74.62328767	0	100	100	69.8816493	81.04396057	51	2807044	.7472631592	2	0	0	2	1	1	1	1	1	1	1	1	1	1	1	1	1	2	1	0	1	1	0	0	0	0	0	0	0	1
Urban	30	70.4109589	0	100	76.02073882	65.35691338	72.25274658	51	2807044	3.369097793	2	0	0	1	1	1	1	1	1	1	1	1	1	1	1	1	1	1	0	2	1	1	0	0	0	0	0	0	0	0
Urban	57	100	0	100	76.02073882	70.08015798	75	51	2807044	.6471500632	2	1	0	2	1	1	1	1	1	1	1	1	1	1	1	1	1	3	1	2	0	3	0	0	0	0	0	0	0	1
Urban	68	56.23287671	0	100	93.13026572	65.26681869	75	51	2807044	.7472631592	2	0	0	1	1	1	1	1	1	1	1	1	1	1	1	1	1	1	0	0	0	1	0	0	0	0	0	0	0	1
Urban	85	70.4109589	0	61.89547582	93.13026572	55.95189473	67.85714722	51	2807044	.2109296438	2	0	3	2	3	2	2	1	1	1	1	1	1	2	2	1	1	3	1	0	0	3	0	1	0	0	0	0	0	1
Urban	51	74.62328767	0	61.89547582	83.3441348	65.59214755	75	51	2807044	.3235750316	2	1	3	2	1	1	1	1	1	1	1	1	1	1	1	1	1	2	0	0	0	1	0	0	0	0	0	0	0	0
Rural	36	89.65753425	16.24390244	57.60530421	71.09526896	87.67546207	87.36264038	52	2813052	6.978400223	2	1	0	2	1	1	1	1	1	2	2	2	1	1	1	1	1	1	1	1	1	1	0	0	0	0	0	0	0	0
Rural	65	89.65753425	27.17073171	59.12636505	64.12832145	59.15996913	62.22527313	52	2813052	2.034553623	2	1	3	1	5	4	4	3	3	1	1	4	4	1	1	2	2	3	1	0	1	2	1	0	1	0	0	0	0	1
Rural	69	49.8630137	45.75609756	40.60062402	79.55281918	63.73420341	78.57142639	52	2810032	2.109250559	2	0	0	1	1	3	3	1	1	1	1	1	1	1	1	1	1	2	0	1	2	1	1	0	0	0	0	0	0	1
Rural	60	78.76712329	24.82926829	55.81123245	76.24756967	51.21061699	63.09523773	52	2810032	1.826667909	2	1	0	2	5	4	4	2	1	3	3	3	3	1	1	3	1	2	1	0	0	1	1	0	0	0	0	0	0	1
Rural	38	83.59589041	31.07317073	100	100	74.9591316	100	52	2814122	1.101809069	2	1	0	1	2	2	2	1	1	1	1	1	1	1	1	1	1	2	1	1	1	1	1	0	0	0	0	0	0	0
Rural	35	100	52.68292683	57.60530421	74.9837978	62.06454147	52.47253036	52	2814122	1.686621587	2	0	0	2	4	3	3	1	1	3	3	3	3	1	1	1	1	1	0	2	1	1	0	0	0	0	0	0	0	0
Rural	73	83.59589041	27.17073171	77.925117	100	84.17431136	59.47801971	52	2814122	.6945689751	2	0	0	1	5	1	1	3	1	3	3	4	4	4	1	4	3	2	1	1	1	1	0	0	0	0	0	0	0	1
Rural	27	83.59589041	43.41463415	57.60530421	68.5353208	68.1728775	71.88644409	52	2814122	1.836348448	2	1	0	2	4	1	1	2	2	3	3	3	3	1	1	1	1	1	0	1	1	1	0	0	0	0	0	0	0	0
Rural	56	76.81506849	22.7804878	100	100	80.0336537	93.68132019	52	2814122	.6015154776	2	1	0	2	2	1	1	1	1	1	1	1	1	1	1	1	1	3	1	1	1	1	0	0	0	0	0	0	0	1
Rural	55	70.4109589	52.7804878	61.19344774	70.67401167	50.95865859	76.19047546	52	2817022	2.120456998	2	1	3	2	3	3	3	1	1	3	3	2	2	1	1	1	1	2	0	2	1	1	1	0	0	0	0	0	0	0
Rural	64	42.12328767	43.41463415	28.35413417	100	68.00945559	86.90476227	52	2801052	1.285438283	2	0	0	1	1	1	1	1	1	1	1	1	1	2	2	1	1	3	0	0	0	1	0	0	0	0	0	0	0	0
Rural	70	36.54109589	17.80487805	38.72854914	79.55281918	72.43311729	70.23809814	52	2801052	2.041256255	2	1	0	1	3	3	2	2	1	1	1	2	2	2	2	1	1	3	1	0	0	1	0	0	0	0	0	0	0	0
Rural	23	40.30821918	36.68292683	57.60530421	100	74.93268445	86.53845978	52	2804042	.6094535986	2	0	1	2	1	1	1	1	1	1	1	1	1	1	1	1	1	1	0	0	1	1	0	0	0	0	0	0	0	0
Rural	55	34.24657534	36.68292683	52.18408736	79.45560596	67.28162996	72.25274658	52	2804042	.2911143086	2	1	0	1	3	2	2	1	1	1	1	1	1	1	1	1	1	2	1	0	0	1	1	0	0	0	0	0	0	1
Rural	91	41.06164384	60	57.60530421	72.87751134	52.44282552	68.68132019	52	2804042	.2506618452	2	1	3	1	4	2	3	3	3	2	2	2	2	2	2	3	3	3	1	0	0	3	0	0	0	1	0	0	0	0
Urban	55	68.80136986	100	66.34165367	55.89760207	49.73002318	50.59523773	53	3064029	.3359904652	2	1	3	1	4	2	3	1	1	3	3	1	3	1	1	1	1	3	1	1	0	3	0	0	0	1	1	0	0	1
Urban	59	62.29452055	48.97560976	57.60530421	46.88917693	54.86462347	41.39194489	53	3064029	.6719809305	2	1	0	2	3	4	3	1	2	2	3	2	2	2	2	3	3	3	1	0	0	3	0	0	0	0	1	0	1	1
Urban	67	66.54109589	72.7804878	62.4024961	53.07841866	84.77097881	70.00915527	53	3064029	.7759353227	2	0	0	1	3	1	2	1	1	1	2	1	2	1	3	1	1	1	0	2	0	1	0	0	0	0	0	0	0	0
Urban	47	100	62.58536585	100	80.1036941	70.29980851	96.88644409	53	3064029	1.796678031	2	0	2	1	2	1	2	1	1	1	2	2	1	3	2	1	1	2	0	1	0	1	0	0	0	1	0	0	0	1
Urban	64	72.12328767	0	100	93.13026572	54.37932659	80.49450684	53	3064029	.3849789338	2	0	1	2	1	1	1	1	1	1	1	1	1	1	1	1	1	1	0	0	0	1	1	0	0	0	0	0	0	1
Urban	70	51.50684932	48.3902439	53.15912637	44.58846403	68.10183592	46.24542236	53	3064029	.3334021465	2	1	2	2	5	3	4	4	3	2	2	3	2	3	1	1	1	3	1	1	0	1	1	1	0	1	0	0	0	0
Urban	20	89.65753425	60.63414634	33.77535101	69.41023979	63.50569594	55.03662872	53	3064039	1.78584334	2	1	1	2	4	2	3	2	1	3	3	4	3	1	1	1	1	1	0	2	1	1	0	0	0	0	0	0	0	0
Urban	56	100	0	100	100	72.38206669	100	53	3064039	.3785101639	2	1	1	2	1	1	1	1	1	1	1	1	1	1	1	1	1	2	0	2	0	1	0	0	0	0	0	0	0	0
Urban	72	84.93150685	79.2195122	89.7425897	90.34348671	53.66526148	58.24176025	53	3064039	.7570203277	2	1	0	2	4	3	1	1	1	3	3	1	4	1	1	1	1	2	0	0	0	1	1	0	0	0	0	0	1	0
Urban	79	89.65753425	46.53658537	55.69422777	51.62022035	41.62048616	69.04762268	53	3064039	.3785101639	2	1	2	2	1	1	2	2	1	1	1	1	1	1	1	1	1	2	0	0	0	1	0	0	0	1	0	0	0	0
Urban	56	82.32876712	48.97560976	52.18408736	80.1036941	62.52781187	59.11172104	53	3064039	.4370650904	2	0	0	2	4	1	3	1	1	1	1	1	2	1	1	1	1	2	0	2	1	1	0	0	0	0	0	0	0	1
Urban	47	66.54109589	35.46341463	56.74726989	79.87686325	78.44406826	52.28937531	53	3064039	3.644965374	2	0	0	2	5	3	3	1	1	2	3	1	2	1	3	1	1	3	1	0	0	2	0	0	1	1	0	0	0	1
Urban	32	51.50684932	12.92682927	34.6723869	68.24368114	57.029785	67.85714722	53	3064049	2.61299617	2	1	0	2	3	2	2	1	1	1	1	1	1	1	1	1	1	2	0	0	1	1	0	0	0	0	0	0	0	0
Urban	52	89.65753425	59.31707317	100	69.8963059	55.45550364	58.97436142	53	3064049	.4169037893	2	0	0	2	2	1	1	1	1	1	1	1	1	1	1	1	1	2	1	2	1	1	0	0	0	0	0	0	0	0
Urban	76	100	50.09756098	97.2698908	93.13026572	51.77009517	74.26739502	53	3064049	.6301206891	2	0	0	2	3	1	1	1	1	1	1	1	1	1	1	1	1	2	1	1	0	1	0	0	1	0	0	0	0	0
Urban	52	100	43.85365854	57.60530421	79.87686325	59.07782394	53.61721802	53	3064049	.3150603446	2	0	1	2	4	1	1	1	1	3	1	3	1	1	1	1	1	2	0	0	1	1	0	0	0	0	0	0	0	0
Urban	54	100	16.24390244	56.74726989	93.13026572	50.51891838	53.80036163	53	3064049	.2728507613	2	1	0	1	1	3	1	1	1	3	1	3	2	1	1	1	1	1	0	2	0	1	0	0	0	0	1	0	0	0
Urban	23	100	0	100	93.13026572	71.10545814	89.37728882	53	3064049	1.569853252	2	0	0	2	2	1	1	1	1	1	1	1	1	1	1	1	1	3	1	0	0	3	0	0	0	0	0	0	0	0
Urban	24	84.48630137	47.75609756	100	100	81.38690818	100	53	3064059	.6280489736	2	1	1	2	1	1	1	1	1	2	1	1	1	1	1	1	1	1	0	0	0	1	0	0	0	0	0	0	0	0
Urban	23	100	0	100	87.13545042	55.75926116	91.48352051	53	3064059	.9614015591	2	0	1	2	1	1	1	1	1	1	1	1	1	1	1	1	1	1	0	0	0	3	0	0	0	0	0	0	0	0
Urban	59	100	4.975609756	100	76.24756967	37.70569641	77.70146179	53	3064059	.9877895493	2	1	0	1	2	1	3	2	1	2	2	2	2	1	1	1	1	3	1	2	0	3	0	0	0	0	0	0	0	1
Urban	22	89.65753425	39.51219512	57.60530421	81.07582631	68.00986387	86.99633789	53	3064069	.8196039706	2	1	1	2	3	1	1	1	1	3	3	1	1	1	1	1	1	2	0	0	0	1	0	0	0	0	0	0	0	0
Urban	60	100	50.09756098	100	99.83797797	31.05235313	20.00915909	53	3064069	.551405379	2	0	0	1	1	1	1	1	1	4	1	1	1	1	1	1	1	1	0	2	1	1	1	0	0	0	0	0	0	0
Urban	23	63.76712329	33.07317073	43.79875195	68.5353208	51.66928242	70.69596863	53	3064069	1.919899841	2	1	1	2	1	2	1	2	1	2	2	1	2	1	1	1	1	2	1	0	1	2	0	0	0	0	0	0	0	0
Urban	63	84.93150685	28.87804878	52.18408736	64.12832145	72.1372308	66.84981537	53	3064069	.551405379	2	0	0	2	1	1	1	3	1	1	1	1	1	1	1	1	1	1	0	1	0	2	0	0	0	0	0	0	1	0
Urban	57	100	0	100	60.40181465	60.81902489	67.85714722	54	3017011	.4199833463	2	1	0	1	1	4	4	1	1	2	3	4	4	4	1	1	1	2	1	1	0	2	0	0	0	0	0	0	0	0
Urban	53	100	0	100	79.55281918	94.09618243	78.57142639	54	3017011	.2099916731	2	1	2	2	1	1	2	1	1	1	1	1	1	1	1	1	1	1	0	0	1	2	0	0	0	0	0	0	0	0
Urban	78	100	65.17073171	85.49141966	79.55281918	47.45719567	58.05860901	54	3017011	.2099916731	2	1	0	1	5	4	4	2	2	2	2	2	2	3	1	1	1	1	0	0	0	3	0	0	0	0	0	1	0	1
Urban	70	64.07534247	48.97560976	57.60530421	46.17627997	79.33377997	76.19047546	54	3003011	.8266086993	2	0	0	1	4	1	1	1	1	2	1	1	2	1	3	1	2	3	1	0	1	1	0	0	0	0	0	0	0	1
Urban	82	61.91780822	29.80487805	72.73790952	56.67530784	52.93290346	53.02198029	54	3003011	.2014093068	2	0	3	2	4	4	4	4	4	2	3	1	3	2	2	3	3	2	1	1	1	3	1	1	1	0	0	0	0	1
Urban	55	59.34931507	87.46341463	45.63182527	73.65521711	63.29721595	58.0128212	54	3003011	.4133043496	2	0	2	2	4	3	2	1	1	2	2	1	2	2	1	2	2	2	0	0	1	1	0	0	0	0	0	0	0	0
Urban	35	68.15068493	36.68292683	66.34165367	48.31497084	76.48123027	68.77288818	54	3062011	3.019116114	2	0	0	2	1	3	3	1	1	2	3	1	2	2	1	1	1	3	1	0	1	1	0	0	0	0	0	0	0	0
Urban	58	78.76712329	64.34146341	67.00468019	93.13026572	64.6733314	65.20146179	54	3062011	1.288603802	2	0	0	2	3	3	3	3	1	2	2	2	2	1	3	4	3	1	0	1	1	1	1	0	0	0	0	0	0	1
Urban	64	80.58219178	37.17073171	74.33697348	100	69.26300913	69.1849823	54	3061011	1.634635466	2	0	0	2	1	1	1	1	1	1	1	1	1	1	1	1	1	2	0	1	0	3	0	0	0	0	0	0	0	0
Urban	39	100	52.68292683	57.60530421	72.09980557	64.72390653	73.35164642	54	3061011	11.74141323	2	0	0	2	1	1	2	1	1	2	2	1	1	1	1	1	1	1	0	2	1	1	0	0	0	0	0	0	0	0
Urban	21	64.07534247	30.63414634	75.85803432	59.7213221	80.85590571	90.1098938	54	3019011	.8399524935	2	0	1	2	1	1	1	1	1	1	1	1	1	1	1	1	1	1	0	2	1	1	0	0	0	0	0	0	0	0
Urban	89	64.07534247	48.97560976	52.18408736	64.12832145	73.24053488	62.95787811	54	3019011	.3147294376	2	1	3	1	3	3	3	2	1	2	1	1	1	1	2	3	2	2	1	0	0	2	0	0	0	0	0	0	0	1
Urban	75	56.23287671	64.34146341	57.60530421	64.12832145	63.00206174	52.74725342	54	3019011	2.256790849	2	0	0	1	3	3	2	1	1	2	2	3	3	1	1	1	3	3	1	0	1	2	1	0	1	0	0	1	0	1
Urban	28	59.52054795	64.34146341	61.50546022	93.13026572	88.21219366	86.58424377	54	3019011	1.646132034	2	1	0	2	1	1	1	1	1	1	1	1	1	1	1	1	1	1	0	1	1	1	0	0	0	0	0	0	0	0
Urban	62	72.15753425	59.26829268	100	56.4808814	40.46622299	58.56227112	54	3063011	.7656879592	2	0	2	2	4	2	2	2	1	3	3	3	3	2	3	2	2	1	0	2	1	2	0	0	0	0	0	0	0	1
Urban	38	100	51.65853659	69.34477379	64.38755671	74.10686603	70.10073853	54	3063011	7.632680972	2	1	0	2	3	1	1	1	1	2	2	2	2	1	1	1	1	1	0	0	1	3	0	0	0	0	0	0	0	0
Urban	57	59.52054795	48.3902439	57.33229329	70.25275437	69.72784521	41.20878983	54	3063011	1.326212874	2	1	0	1	1	3	3	1	1	3	3	3	3	1	2	1	1	2	1	2	0	1	0	0	0	0	0	0	0	0
Urban	75	100	76.34146341	100	88.13998704	82.13403327	84.34066772	54	3063011	1.531375918	2	0	0	2	4	2	2	1	1	1	1	1	1	2	2	2	2	1	0	2	0	2	0	1	0	1	0	0	0	1
Urban	51	100	59.2195122	100	89.92222942	63.78152674	84.79853821	55	3021114	.3256714281	2	1	0	2	3	3	3	1	1	1	1	1	1	1	1	1	1	1	0	1	0	3	0	0	0	0	0	0	0	0
Urban	64	56.91780822	35.80487805	100	93.13026572	61.79165271	50	55	3021114	.7521045707	2	0	0	2	4	1	1	1	1	4	4	4	4	3	1	1	2	2	1	1	1	1	0	0	0	1	0	0	0	0
Urban	69	100	71.07317073	100	76.24756967	59.73267827	65.10988617	55	3021114	.3256714281	2	1	1	2	4	4	2	2	1	1	3	2	2	2	2	3	2	1	0	0	0	1	1	0	0	0	0	0	0	1
Urban	57	17.02054795	53.65853659	45.63182527	73.65521711	67.30528193	69.78022003	55	3028011	.6678287335	2	1	0	2	1	1	1	1	1	1	1	1	1	1	1	1	1	2	0	1	1	2	0	0	0	0	0	0	0	0
Urban	53	47.02054795	0	56.74726989	73.65521711	59.74894736	73.35164642	55	3028011	.3339143668	2	1	3	2	1	1	1	1	1	1	1	1	1	1	1	1	1	1	0	0	0	1	0	0	0	0	0	0	0	0
Urban	34	84.48630137	12.92682927	57.60530421	83.3441348	69.24794826	66.89559937	55	3028011	3.337268291	2	1	0	2	3	2	2	1	1	2	2	1	2	1	1	1	1	1	0	2	1	1	0	0	0	0	0	0	0	0
Urban	56	84.93150685	43.75609756	57.60530421	93.13026572	66.03531762	70.23809814	55	3010014	.7640908723	2	1	0	2	3	3	2	2	1	3	3	3	2	1	1	1	1	2	1	2	1	2	0	0	0	0	1	0	1	0
Urban	72	89.65753425	0	100	93.13026572	49.75744381	72.61904907	55	3010014	.8822945275	2	0	0	1	5	4	3	3	1	1	2	2	2	1	3	1	4	3	1	1	0	2	0	0	1	1	0	1	0	1
Urban	42	89.65753425	57.56097561	71.09984399	56.67530784	39.54007121	58.37911987	55	3010014	6.054109706	2	0	0	1	5	1	1	2	1	1	1	1	1	1	1	1	1	2	0	1	0	1	0	0	0	0	0	0	0	0
Urban	72	76.64383562	26.43902439	74.33697348	100	51.57206851	65.93406677	55	3016014	1.146228788	2	0	3	2	2	2	2	1	1	1	1	1	1	1	1	2	2	3	1	1	2	3	1	0	0	1	0	0	0	1
Urban	32	45.44520548	12.92682927	100	100	71.05014466	78.84615326	55	3016014	3.612226647	2	0	0	2	3	2	2	1	1	1	1	2	2	2	1	1	1	2	0	2	2	3	0	0	0	0	0	0	0	0
Urban	54	74.62328767	81.6097561	64.50858034	93.13026572	87.62492533	84.34066772	55	3023011	.6584054091	2	1	0	1	1	2	2	1	1	2	2	2	3	1	2	1	1	1	0	1	0	1	0	0	0	0	0	0	0	0
Urban	58	83.59589041	0	100	93.13026572	62.71242204	80.03662872	55	3023011	.6584054091	2	1	0	2	2	3	3	2	1	3	3	3	3	1	2	1	3	3	1	2	1	3	1	0	0	0	0	0	0	1
Urban	55	74.89726027	59.31707317	100	64.54957874	66.4090957	37.91208649	55	3023011	.3292027046	2	1	2	2	4	4	4	3	3	4	4	4	4	2	1	4	3	1	1	0	1	3	0	0	0	0	0	1	1	1
Urban	33	70.4109589	59.31707317	52.3400936	56.67530784	67.57104111	75	55	3023011	1.783270282	2	0	0	2	2	1	2	1	1	2	2	1	2	1	1	1	1	2	0	1	1	2	0	0	0	0	0	0	0	0
Urban	69	54.52054795	57.56097561	57.60530421	46.88917693	60.43186217	32.92124557	55	3002074	.6670634599	2	1	3	2	5	3	3	3	2	4	4	4	4	2	2	3	4	3	1	0	0	2	0	1	1	1	1	1	0	1
Urban	61	45.68493151	52.48780488	61.19344774	57.93907971	69.67585856	59.61538696	55	3002074	.6670634599	2	1	2	2	4	3	2	1	1	3	3	2	2	1	1	3	3	3	1	2	0	1	1	0	0	0	0	0	0	0
Urban	49	42.84246575	59.12195122	100	57.93907971	73.30188102	83.37911987	55	3002074	9.959116911	2	1	3	2	1	1	1	1	1	1	1	1	1	1	1	4	4	2	0	0	0	1	0	0	0	0	0	0	0	0
Urban	58	47.29452055	47.75609756	36.2324493	73.65521711	75.484195	74.03845978	55	3002074	1.540514254	2	0	0	1	3	2	2	1	1	1	1	1	1	1	1	1	1	3	1	1	1	1	1	0	0	0	0	0	0	1
Urban	60	67.7739726	0	61.19344774	65.00324044	77.86039164	75	55	3031011	.8136056785	2	0	0	2	2	2	2	1	1	2	2	1	1	1	1	1	1	3	1	0	0	3	0	0	0	0	0	0	0	1
Urban	68	56.23287671	43.75609756	57.60530421	46.88917693	65.54257734	48.07692337	55	3031011	.3523022376	2	1	1	1	5	3	3	3	2	3	3	3	3	2	2	1	1	3	1	0	0	1	1	0	1	1	1	1	0	1
Urban	48	98.45890411	12.92682927	57.60530421	73.65521711	73.60708575	85.34798431	55	3031011	2.562030424	2	1	0	2	1	1	1	1	1	1	2	1	1	1	1	1	1	1	0	2	1	1	0	0	0	0	0	0	0	0
Urban	75	56.23287671	54.97560976	61.19344774	47.6992871	76.74914902	57.69230652	55	3031011	.8136056785	2	0	0	1	1	1	1	1	1	1	1	1	1	1	1	2	2	2	0	0	0	2	0	0	0	0	0	0	0	1
Urban	81	100	0	100	100	56.60097715	80.95237732	55	3020064	.1991254302	2	1	3	2	4	4	3	1	1	3	3	3	3	1	1	3	1	3	1	0	0	3	1	0	1	1	0	0	0	1
Urban	41	44.65753425	44.87804878	37.36349454	45.56059624	72.0325431	70.23809814	55	3020064	.8059058302	2	1	0	2	4	1	1	1	1	2	2	2	2	1	1	1	1	1	0	1	1	1	0	0	0	0	0	0	0	1
Urban	28	55.10273973	76.43902439	57.60530421	67.17433571	79.43304724	76.60256958	55	3020064	1.208858745	2	1	0	2	2	3	3	1	1	3	3	3	2	1	1	1	1	1	0	2	0	1	0	0	0	0	0	0	0	0
Urban	21	100	64.34146341	30.85023401	99.83797797	63.49053136	66.11721802	55	3005054	3.451408337	2	0	1	1	1	1	1	1	1	1	1	1	1	1	1	1	1	1	0	0	2	1	0	0	0	0	0	0	0	0
Urban	44	100	0	100	79.55281918	74.20306261	72.25274658	55	3026034	2.132586002	2	1	1	2	1	1	1	1	1	1	1	1	1	1	1	1	1	2	0	2	1	3	0	0	0	0	0	0	0	0
Urban	34	51.50684932	57.56097561	89.7425897	31.91834089	77.63014203	70.46702576	55	3012044	7.643961201	2	0	0	2	3	1	1	1	1	3	3	1	3	1	1	1	1	1	0	2	1	3	0	0	0	0	0	0	0	0
Rural	62	49.82876712	69.17073171	0	100	74.90749721	63.04944992	56	3007042	.1082349	2	1	3	2	2	1	1	1	1	1	1	1	1	1	1	2	2	2	0	1	1	1	1	0	0	0	0	0	0	0
Rural	56	0	31.07317073	18.99375975	52.36552171	68.65415125	54.39560318	56	3003042	.5657760004	2	1	0	1	2	2	3	1	1	3	3	2	1	1	2	1	1	1	0	0	0	1	1	0	0	0	0	0	1	0
Rural	52	56.23287671	39.07317073	48.08892356	48.86584576	52.14798348	68.68132019	56	3003042	.2514560002	2	1	2	1	4	2	2	2	1	3	3	1	1	1	1	1	1	3	1	0	0	1	0	0	0	0	0	0	0	0
Rural	65	56.23287671	31.07317073	61.89547582	64.61438756	77.62881286	67.85714722	56	3003042	.6598996536	2	0	1	2	1	1	2	1	1	1	1	1	1	1	1	1	1	3	1	0	0	3	0	0	0	0	0	0	0	0
Rural	42	100	22.7804878	70.78783151	51.13415424	88.35851999	81.50183105	56	3003042	2.240822232	2	0	0	2	1	1	1	1	1	2	1	1	1	1	1	1	1	2	0	1	1	1	0	0	0	0	0	0	0	0
Rural	83	49.24657534	69.17073171	100	100	88.83719151	84.52380371	56	3027052	.1352284984	2	0	0	1	4	1	1	1	1	1	1	1	1	1	1	3	3	2	1	2	1	1	0	0	0	0	0	0	0	0
Rural	76	100	89.51219512	100	100	60.86316052	64.2857132	56	3027052	.4412270233	2	0	0	2	4	1	3	3	1	3	3	2	1	1	1	1	1	1	0	2	1	3	0	0	0	0	0	0	0	0
Rural	64	34.24657534	39.07317073	57.60530421	79.55281918	69.51890875	64.97253418	56	3027052	.3024540079	2	0	3	1	4	3	3	2	1	1	1	1	1	4	1	3	3	2	1	2	1	1	0	0	0	1	0	0	1	1
Rural	62	65.51369863	42.63414634	64.78159126	100	71.99256337	54.94505692	56	3005025	.6475853155	2	1	0	2	4	1	1	1	1	4	4	4	4	1	1	1	1	1	0	0	1	1	1	0	0	0	0	0	1	0
Rural	50	79.69178082	59.26829268	62.55850234	74.9837978	55.14523988	85.7142868	56	3005025	.6475853155	2	1	0	1	1	1	1	1	1	2	2	1	1	1	1	1	1	2	0	2	0	1	0	0	0	0	0	0	0	1
Rural	56	65.34246575	59.26829268	68.25273011	79.55281918	23.61291796	80.7692337	56	3005025	.3738828722	2	0	1	2	3	1	1	2	1	2	2	2	2	1	1	1	1	3	1	2	1	1	0	0	0	0	0	0	1	0
Rural	35	56.23287671	52.68292683	58.61934477	80.1036941	60.8893801	40.38461685	56	3005025	21.13438808	2	0	1	1	1	1	1	1	1	2	2	2	1	1	1	1	1	1	0	0	0	1	0	0	0	0	0	0	0	0
Rural	61	56.23287671	71.07317073	100	95.00972132	64.59306071	75	56	3005025	.6475853155	2	1	0	1	3	2	1	2	1	2	2	2	2	1	1	1	1	1	1	0	1	3	0	0	0	0	0	0	0	1
Rural	64	56.23287671	81.6097561	54.36817473	71.80816591	68.46919994	86.12637329	56	3005025	.3738828722	2	0	1	1	3	4	3	3	1	1	1	2	2	1	1	1	1	2	0	0	1	1	1	1	0	0	0	0	0	1
Rural	29	50.75342466	29.85365854	57.60530421	90.95917045	65.80334713	65.93406677	56	3021125	1.049450117	2	1	0	2	4	2	2	1	1	2	2	2	2	1	1	1	1	2	0	0	1	1	0	0	0	0	0	1	0	0
Rural	19	18.35616438	46.19512195	70.90483619	70.67401167	69.55187769	84.8901062	56	3031082	.6923128562	2	0	1	2	1	1	1	1	1	1	1	1	1	1	1	1	1	1	0	0	1	1	0	0	0	0	0	0	0	0
Rural	51	24.21232877	60.48780488	61.19344774	72.87751134	73.20605718	85.7142868	56	3031082	.5029120003	2	1	0	2	1	1	1	1	1	1	1	1	1	1	1	1	1	2	1	1	1	2	0	0	0	0	0	0	0	0
Rural	66	15.4109589	57.56097561	57.60530421	100	60.46253191	73.80952454	56	3031082	.2514560002	2	1	3	2	3	4	3	1	1	3	3	3	3	1	1	1	2	2	0	0	1	1	0	0	0	0	0	0	0	1
Rural	25	42.67123288	35.85365854	85.49141966	73.65521711	73.43052469	85.98901367	56	3010032	.4048942294	2	1	0	2	1	1	1	1	1	2	2	1	1	1	1	1	1	1	0	0	1	2	0	0	0	0	0	0	0	0
Rural	69	89.65753425	46.24390244	74.33697348	93.13026572	60.11571949	59.11172104	56	3010032	.194675613	2	1	3	1	4	2	3	4	1	2	1	2	2	4	4	1	2	2	1	0	0	2	0	0	0	1	0	0	0	1
Rural	31	84.48630137	0	57.60530421	76.89565781	56.64184473	75.22893524	56	3021042	.5246029852	2	0	1	2	1	1	2	1	1	2	1	1	1	1	1	1	1	2	0	0	1	1	0	0	0	0	0	0	0	1
Rural	55	100	12.92682927	75.85803432	93.13026572	36.15526422	74.67948914	56	3021042	.2789315245	2	0	2	2	3	2	2	1	1	2	2	1	2	1	2	1	2	1	0	1	0	1	0	0	0	0	1	0	0	0
Rural	46	69.04109589	64.73170732	100	89.92222942	75.81856493	69.87179565	56	3008052	4.113379143	2	1	0	2	3	1	1	1	1	2	2	2	2	1	1	1	1	1	0	0	0	1	0	0	0	0	0	0	0	1
Rural	22	45.34246575	0	100	100	71.47105496	86.6300354	56	3017065	1.213778709	2	0	1	2	2	1	1	1	1	1	1	1	1	1	1	1	1	1	0	0	1	1	0	0	0	0	0	0	0	0
Rural	40	100	37.17073171	100	83.50615684	96.51797891	100	56	3017065	.6998363729	2	0	2	1	1	1	1	1	1	1	1	1	1	1	1	1	1	1	0	1	1	1	0	0	0	0	1	0	0	0
Rural	33	42.67123288	24.92682927	100	83.3441348	46.44668156	64.51464844	56	3024075	1.713569942	2	0	0	2	1	3	3	2	2	3	3	1	1	1	1	1	1	3	0	0	1	2	1	0	0	0	0	0	0	1
Rural	72	54.5890411	43.6097561	85.49141966	62.99416721	45.11987094	52.1978035	56	3024075	.1363315664	2	1	0	1	5	4	4	3	2	4	4	3	3	4	3	3	4	3	1	0	0	3	1	0	1	1	0	0	0	1
Rural	37	40.92465753	28.48780488	100	93.13026572	58.16235658	71.19963837	56	3024075	1.849567557	2	0	0	2	2	1	1	1	1	2	2	1	1	1	1	1	1	1	0	0	1	1	0	0	0	0	0	0	0	0
Rural	55	33.32191781	0	34.98439938	87.13545042	72.66687901	45.60439301	56	3024075	.5388342861	2	1	0	1	5	4	3	3	3	2	4	4	4	1	3	1	1	3	1	2	0	3	0	1	0	1	0	0	0	1
Rural	73	100	59.26829268	69.61778471	81.07582631	64.50407069	39.56044006	56	3011025	.816912894	2	1	3	2	1	1	1	1	1	2	2	2	2	1	1	1	1	2	1	0	0	2	0	0	0	0	0	0	0	1
Rural	85	100	42.63414634	69.61778471	66.29941672	86.04234752	65.20146179	56	3011025	.4056854952	2	0	0	1	4	1	1	2	1	2	1	1	1	2	1	2	2	2	1	0	0	1	0	0	0	0	0	0	0	0
Rural	61	61.43835616	59.26829268	63.7675507	64.12832145	90.40310315	72.61904907	56	3011025	1.633825788	2	1	1	2	3	3	4	2	1	1	1	1	1	1	1	1	1	2	1	0	0	2	0	0	0	0	0	0	0	0
Rural	22	100	0	57.60530421	100	74.58077236	84.8901062	56	3022042	2.258192947	2	0	1	2	2	1	2	1	1	2	2	2	2	3	1	1	1	1	0	1	1	2	0	0	0	0	0	1	0	0
Rural	27	100	19.6097561	81.12324493	100	88.40284462	79.30403137	56	3022042	.5711899808	2	0	1	2	3	1	1	1	1	3	3	3	1	1	1	1	1	2	0	2	1	1	0	0	0	0	0	1	0	0
Rural	55	49.82876712	0	100	100	70.26665252	71.70329285	56	3022042	.2305013335	2	1	1	2	1	1	3	1	1	2	1	1	1	1	3	1	1	1	0	2	1	1	0	1	0	0	0	0	0	0
Rural	21	65.17123288	30.97560976	48.08892356	64.58198315	63.25970392	74.72528076	56	3022042	.7400566749	2	1	1	2	1	2	3	1	2	2	2	1	1	1	1	1	1	1	0	0	1	3	0	0	0	0	0	0	0	0
Rural	66	100	54.92682927	100	100	66.55868603	71.42857361	56	3022042	.5719130331	2	0	0	2	4	4	4	1	1	1	1	3	3	1	1	1	1	1	0	0	1	2	0	0	0	0	0	0	0	0
Rural	19	35.20547945	90.7804878	30.14820593	35.191186	56.13329155	96.42857361	56	3013035	2.676097798	2	1	1	2	1	1	1	1	1	1	1	2	2	1	1	1	1	1	0	0	0	1	0	0	0	0	0	0	0	0
Rural	60	56.33561644	46.58536585	36.11544462	60.27219702	61.18905862	47.39011002	56	3013035	.3492444447	2	1	3	1	5	1	2	3	2	3	3	2	2	2	2	1	1	2	1	0	0	3	0	0	0	0	0	0	1	1
Rural	38	36.54109589	48.82926829	67.43369735	100	66.81329144	86.53845978	56	3015065	3.310305571	2	0	1	1	1	1	1	1	1	2	1	1	1	1	1	1	1	2	0	0	1	1	0	0	0	0	0	0	0	1
Rural	44	59.04109589	59.26829268	50.50702028	87.13545042	43.85472852	80.49450684	56	3015065	1.730002617	2	1	0	2	2	1	1	1	1	1	1	1	1	1	1	1	1	1	0	2	1	2	0	0	0	0	0	0	0	0
Urban	26	67.80821918	48.97560976	57.60530421	100	72.7216197	75.45787811	57	3262011	.7167998845	2	0	1	2	1	1	1	1	1	3	2	2	2	1	1	1	1	1	0	1	1	1	0	0	0	0	0	0	0	0
Urban	56	53.76712329	48.97560976	57.60530421	70.67401167	53.06180669	69.27655792	57	3262011	.5696049525	2	1	0	2	4	3	3	1	1	3	3	3	3	1	1	1	1	3	1	0	1	1	0	0	0	0	0	0	0	1
Urban	60	65.71917808	62.53658537	100	70.67401167	53.65913717	73.58058167	57	3262011	.5696049525	2	1	0	2	1	4	3	1	1	1	1	1	1	1	2	1	1	3	1	2	1	1	1	0	0	0	0	0	0	0
Urban	52	100	58.09756098	71.25585023	100	60.01391729	85.53113556	57	3262011	.2848024763	2	1	1	2	2	2	2	1	1	2	2	1	2	1	1	1	1	1	0	0	1	1	0	0	0	0	0	0	0	0
Urban	59	75.30821918	29.80487805	71.99687988	70.67401167	75.92427806	75	57	3262011	.5696049525	2	1	0	2	1	2	2	1	1	2	2	2	2	1	1	1	1	2	0	2	1	1	0	0	0	0	0	0	0	0
Urban	81	100	60.29268293	76.40405616	75.11341542	44.25765553	66.48352051	57	3262011	.2687431976	2	0	0	2	1	3	3	1	1	4	4	3	2	1	3	1	3	2	0	1	1	1	0	0	1	1	1	1	0	1
Urban	32	49.82876712	30.97560976	69.34477379	100	78.56028097	75.27471924	57	3262011	.9365190382	2	1	0	2	1	1	1	1	1	1	1	1	1	1	1	1	1	1	0	2	0	1	0	0	0	0	0	0	0	0
Urban	25	89.65753425	29.85365854	75.85803432	100	91.44868475	92.94872284	57	3262011	.9365190382	2	1	1	2	1	1	1	1	1	1	1	1	1	1	1	1	1	2	1	2	1	1	0	0	0	0	0	0	0	0
Urban	27	61.43835616	64.7804878	75.85803432	70.67401167	72.68921408	74.77106476	57	3262011	2.12914121	2	0	0	2	1	1	1	1	1	1	1	1	1	1	1	1	1	2	0	2	2	1	0	0	0	0	0	0	0	0
Urban	42	72.12328767	46.58536585	81.27925117	100	34.78359587	58.05860901	57	3262011	1.390891183	2	1	2	2	3	3	3	1	1	4	4	1	2	3	1	1	1	3	1	2	0	1	0	0	0	0	0	0	1	1
Urban	51	72.12328767	35.85365854	100	100	65.38777776	64.74359131	57	3262011	2.213186806	2	1	0	2	1	1	1	1	1	1	1	1	1	1	1	1	1	3	1	1	0	1	0	1	0	0	0	0	0	1
Urban	65	89.65753425	78.14634146	100	80.1036941	61.8330142	67.85714722	57	3262011	2.902272759	2	0	0	2	1	1	1	1	1	1	1	1	1	1	2	1	2	3	1	2	0	2	0	0	0	1	0	0	0	1
Urban	81	100	62.7804878	75.85803432	100	72.78322629	55.7692337	57	3262011	.5314114822	2	0	0	2	4	4	3	1	1	1	1	2	2	1	2	3	4	3	1	1	0	3	0	0	0	0	0	0	0	1
Urban	27	54.7260274	29.80487805	57.60530421	85.22359041	64.51121208	65.47618866	57	3262011	2.261291115	2	0	1	2	1	2	2	1	1	1	2	1	1	1	1	1	1	1	0	0	2	1	0	0	0	0	0	0	0	0
Urban	89	56.23287671	38.34146341	57.60530421	71.35450421	53.96480968	61.53845978	57	3262011	.2705626457	2	0	3	1	4	2	1	1	2	2	2	1	1	1	1	1	2	2	0	1	1	3	1	0	0	1	0	0	0	0
Urban	45	84.48630137	48.97560976	79.52418097	83.50615684	62.47510728	53.93772888	57	3262011	.7386099755	2	1	1	2	5	1	1	1	1	2	2	2	1	1	2	1	1	1	0	2	0	3	0	0	0	0	0	0	0	0
Urban	62	64.07534247	42.29268293	68.09672387	100	44.01508169	75	57	3262011	1.149707288	2	1	2	2	2	1	1	1	1	1	1	1	1	1	1	1	1	3	0	1	0	1	0	0	0	0	0	0	0	0
Urban	70	75.30821918	38.34146341	37.36349454	60.27219702	68.28768798	62.08791351	57	3262011	.5351245141	2	1	0	2	4	2	2	1	1	1	1	1	1	2	1	1	1	3	1	1	1	2	1	0	0	1	0	1	0	0
Urban	54	84.48630137	23.07317073	57.60530421	79.55281918	75.55758688	58.0128212	57	3262011	.5351245141	2	1	0	2	4	4	3	1	1	2	2	2	2	4	3	2	2	2	0	1	1	1	0	0	0	0	0	0	1	0
Urban	63	100	24.82926829	100	100	59.54859561	76.19047546	57	3262011	.308953717	2	0	3	2	1	1	1	1	1	1	1	1	1	1	2	1	1	3	1	0	1	1	0	0	0	0	0	0	1	0
Urban	75	100	31.07317073	61.89547582	100	58.026342	65.43040466	57	3262011	.6179074341	2	0	0	1	3	1	1	1	1	1	1	1	1	1	1	2	3	2	0	1	1	3	0	0	0	0	1	0	0	1
Urban	81	89.65753425	42.29268293	100	79.55281918	55.90612852	52.10622787	57	3262011	.2739446788	2	0	0	2	4	3	2	2	2	1	2	1	2	3	2	1	2	3	1	1	1	3	0	0	0	1	0	0	0	1
Urban	78	74.62328767	12.92682927	50.27301092	26.76604018	47.13983462	25.27472496	58	3261011	.8250072516	2	1	2	1	5	3	3	4	3	4	4	4	4	2	2	3	3	3	1	0	0	1	1	0	1	1	0	0	0	1
Urban	71	79.69178082	0	100	46.88917693	50.95953828	47.39011002	58	3261011	.9526345747	2	0	3	2	5	4	3	2	2	4	4	4	4	2	1	1	1	1	0	1	1	1	0	0	0	0	0	1	0	0
Urban	57	100	26.43902439	57.60530421	83.50615684	40.12346879	48.71794891	58	3261011	.8250072516	2	1	1	2	4	2	2	1	1	2	2	2	2	2	1	1	1	1	0	2	0	2	0	0	0	0	0	0	1	0
Urban	29	70.85616438	56.34146341	100	64.48476993	74.62439764	85.7142868	58	3261011	6.77158126	2	0	0	2	1	1	1	1	1	1	1	1	1	1	1	1	1	3	1	1	1	1	0	0	0	0	0	0	0	0
Urban	38	78.76712329	62.7804878	71.99687988	100	72.30798401	57.37179565	58	3214011	1.941082295	2	1	0	2	5	3	3	1	1	3	3	4	2	1	1	1	1	1	0	2	1	1	1	0	0	0	1	0	0	0
Urban	57	78.76712329	56.97560976	71.09984399	100	66.84404049	75.73260498	58	3214011	.3217290466	2	1	0	2	4	4	3	1	1	4	4	4	3	1	2	1	1	2	0	0	1	1	0	0	0	0	0	0	1	0
Urban	67	53.76712329	52.48780488	57.60530421	71.80816591	63.36152286	67.03296661	58	3214011	.3715000237	2	0	0	2	3	1	3	1	1	1	1	1	1	1	1	1	1	2	1	1	1	2	0	0	0	0	0	0	0	1
Urban	68	84.93150685	82.7804878	61.89547582	80.1036941	65.2200801	76.7857132	58	3214011	.3217290466	2	1	0	2	3	4	3	1	1	1	2	2	2	1	1	1	1	3	1	1	1	1	1	0	0	0	0	0	0	0
Urban	82	53.76712329	59.12195122	57.60530421	66.16979909	58.59167278	65.10988617	58	3214011	.1618325922	2	0	3	1	3	1	1	1	1	1	1	1	1	1	1	2	4	3	1	1	0	1	0	0	0	0	0	0	0	1
Urban	73	78.76712329	55.02439024	81.27925117	74.65975373	68.51076397	51.92308044	58	3214011	.1608645233	2	1	3	1	4	4	3	2	1	3	3	3	3	1	3	2	4	2	1	0	1	3	0	0	0	0	0	0	0	1
Urban	56	51.50684932	43.6097561	57.60530421	100	70.03302962	75	58	3214011	.3217290466	2	1	0	2	1	2	2	1	1	1	1	1	1	1	1	1	1	3	0	0	1	2	0	0	0	0	0	1	0	0
Urban	65	74.62328767	29.80487805	70.16380655	70.25275437	76.66377055	75	59	3213021	1.323008416	2	0	0	2	2	1	1	1	1	1	1	1	1	1	1	1	1	1	0	2	1	1	0	0	0	0	0	0	0	0
Urban	41	74.62328767	12.92682927	81.27925117	11.5683733	65.31760973	53.47985458	59	3213021	.6456915778	2	1	1	1	2	3	3	1	1	1	1	1	1	1	1	1	1	3	1	2	0	1	0	0	0	0	0	0	0	0
Urban	48	71.13013699	16.24390244	100	100	69.45001179	66.30036163	59	3213021	1.291383156	2	1	3	2	3	2	2	1	1	2	3	3	3	1	1	1	1	1	0	1	1	1	0	0	0	0	0	0	0	0
Urban	60	64.17808219	24.82926829	67.00468019	64.12832145	54.6929495	53.84615326	59	3213021	.6615042081	2	0	1	2	1	1	1	1	1	1	1	1	1	1	1	1	1	1	0	2	1	1	0	0	0	0	0	1	0	1
Urban	36	65.37671233	38.29268293	100	100	68.23226993	74.63369751	59	3205044	1.178006242	2	1	0	1	1	1	1	2	1	1	1	1	1	1	1	1	2	1	0	1	0	1	0	0	0	0	0	0	0	0
Urban	52	65.1369863	31.07317073	51.01404056	28.74270901	56.77202788	55.54029083	59	3205044	.2232980592	2	1	2	1	4	1	1	1	1	3	3	2	3	1	1	1	2	1	0	2	1	1	0	0	0	0	0	0	0	1
Urban	21	40.30821918	64.34146341	52.18408736	70.67401167	66.44631168	65.10988617	59	3205044	2.356012484	2	1	0	2	3	1	1	1	1	3	3	1	1	3	1	2	2	3	1	1	2	1	0	0	0	0	0	1	0	0
Urban	78	70.4109589	55.17073171	57.60530421	65.00324044	63.34242328	58.65384674	59	3205044	.2232980592	2	1	3	1	3	1	1	3	3	1	1	1	1	1	1	1	2	1	0	0	0	2	1	1	1	0	0	0	0	0
Urban	67	78.15068493	51.85365854	100	90.95917045	64.59880747	48.35165024	59	3205044	.5156838349	2	0	0	1	3	3	2	2	1	2	2	2	2	1	1	2	3	3	1	1	0	2	0	1	0	0	0	0	0	1
Urban	58	36.54109589	31.07317073	100	100	90.6261456	81.31867981	59	3205044	.4465961184	2	1	0	2	1	1	1	1	1	1	1	1	1	2	1	1	1	2	1	1	1	1	0	0	0	0	0	1	0	1
Urban	62	72.02054795	46.68292683	71.09984399	100	72.01122923	86.53845978	59	3210044	.5293107516	2	1	2	2	1	2	2	1	1	1	1	1	1	1	1	1	1	2	0	0	1	1	0	0	0	1	0	0	0	1
Urban	54	100	18.92682927	81.27925117	100	81.66026556	57.32600784	59	3210044	1.058621503	2	1	0	2	1	2	2	1	1	2	2	2	2	1	1	1	1	2	0	0	0	2	0	0	0	0	0	0	1	0
Urban	42	84.93150685	0	71.09984399	100	74.24199821	67.85714722	59	3210044	5.080151918	2	1	0	2	1	1	1	1	1	2	2	1	1	1	1	1	1	3	0	0	1	1	0	0	0	0	0	0	0	0
Urban	82	50.47945205	12.92682927	74.2199688	68.79455606	62.94221674	51.00732803	59	3203024	.3236607132	2	1	3	1	5	4	3	2	1	3	3	3	3	2	1	1	2	3	1	0	0	1	1	0	1	1	0	0	0	1
Urban	60	54.89726027	35.85365854	57.60530421	70.80362929	80.32239167	65.10988617	59	3203024	.5066491817	2	0	0	2	2	3	3	1	2	1	1	1	1	1	1	1	2	1	0	2	1	1	1	0	0	0	0	0	0	0
Urban	53	50.30821918	46.24390244	67.00468019	70.25275437	53.26275147	35.39377213	59	3203024	.4387718649	2	1	0	1	3	4	3	2	2	3	3	4	4	1	2	1	2	1	0	2	1	1	0	0	0	0	0	0	0	1
Urban	59	61.88356164	50.73170732	100	32.98768633	52.60634739	41.30036545	59	3203024	.2193859324	2	1	2	1	5	4	4	4	4	4	4	4	4	1	1	3	3	3	1	0	0	1	0	1	1	1	0	0	0	1
Urban	40	69.00684932	30.63414634	100	73.07193778	64.71198498	78.57142639	59	3203024	2.661000474	2	0	0	2	1	1	1	1	1	2	3	1	2	1	1	1	1	2	0	0	1	2	0	0	0	0	0	0	0	0
Urban	64	100	31.07317073	57.60530421	60.40181465	71.30244843	81.7307663	59	3203024	.5066491817	2	0	0	1	1	1	1	1	1	1	1	1	1	1	1	1	1	2	1	1	1	1	0	0	0	0	0	0	0	0
Urban	19	63.76712329	18.92682927	85.17940718	100	70.07238069	91.39193726	59	3203024	1.158890442	2	1	1	2	1	1	1	1	1	2	1	1	1	2	1	1	1	1	0	1	1	1	0	0	0	0	0	0	0	0
Urban	57	74.62328767	46.19512195	75.85803432	83.50615684	84.21503527	78.57142639	59	3203024	.4387718649	2	1	0	2	1	4	1	1	1	1	1	1	1	1	2	1	2	2	1	0	0	1	0	0	0	0	0	0	0	1
Urban	72	100	35.85365854	67.00468019	29.03434867	57.56474159	42.71977997	59	3208011	.4420196151	2	0	1	1	3	1	1	3	3	2	2	2	2	2	1	3	4	3	0	2	0	1	1	0	0	0	0	0	0	1
Urban	30	68.15068493	24.82926829	57.60530421	30.97861309	60.84618682	53.61721802	59	3208011	2.116634104	2	0	1	1	1	1	1	1	1	2	2	2	2	1	1	1	1	2	0	0	1	1	0	0	0	0	0	0	0	0
Urban	51	65.51369863	62.7804878	79.52418097	87.62151653	68.8196282	75	59	3208011	.7656018319	2	1	1	2	1	1	1	1	1	1	1	1	1	1	2	1	1	1	0	0	0	1	0	0	0	0	0	0	0	0
Urban	71	100	51.85365854	75.85803432	79.55281918	58.38453787	65.10988617	59	3208011	.8840392301	2	0	0	1	1	2	1	2	1	2	3	3	2	1	2	1	1	3	1	0	0	1	0	0	0	0	0	0	0	1
Urban	55	100	0	100	93.13026572	67.60768844	90.52198029	59	3263011	.582650851	2	1	1	2	1	1	1	1	1	2	1	1	1	1	1	1	1	2	1	0	2	1	0	0	0	0	0	0	0	0
Urban	51	84.48630137	53.46341463	80.88923557	93.13026572	61.35463237	68.49816895	59	3263011	1.345572041	2	0	2	2	1	1	1	1	1	3	3	1	2	1	1	1	1	3	1	0	1	1	0	0	0	0	0	0	0	0
Urban	72	76.91780822	18.92682927	78.62714509	93.13026572	46.9958018	49.22161102	59	3263011	.582650851	2	1	3	2	4	4	2	1	1	3	3	3	3	3	1	1	1	3	1	1	1	1	1	0	0	0	0	0	0	1
Urban	56	100	0	100	79.87686325	85.40049556	79.57875824	59	3263011	1.165301702	2	1	0	1	3	3	3	1	1	3	3	3	3	1	4	1	1	3	1	2	0	1	0	0	0	0	0	0	0	1
Urban	28	100	0	80.88923557	100	74.24635083	100	59	3263011	2.27641765	2	0	1	2	1	1	1	1	1	1	1	1	1	1	1	1	1	1	0	0	1	2	0	0	0	0	0	0	0	0
Urban	78	100	0	100	100	80.11606135	84.75274658	59	3263011	.6727860205	2	0	3	2	3	1	1	1	1	1	1	1	1	1	1	1	1	3	1	2	1	1	0	0	0	0	0	0	0	1
Urban	83	100	18.92682927	81.27925117	100	78.92281841	72.61904907	59	3263011	.7825186047	2	0	0	1	1	1	1	1	1	1	1	1	1	1	1	1	1	1	0	1	0	2	0	0	0	0	0	0	0	0
Urban	51	56.23287671	56.34146341	57.60530421	44.32922878	56.02908198	39.10256195	59	3216034	1.097493064	2	1	0	1	4	4	4	3	2	4	4	4	4	3	3	2	2	3	1	0	0	1	0	0	1	1	0	0	0	1
Urban	58	65.4109589	35.85365854	57.60530421	74.65975373	67.8087139	72.61904907	59	3216034	1.097493064	2	1	0	2	1	1	1	1	1	1	1	1	1	1	1	1	1	1	0	0	0	2	0	0	0	0	0	0	0	0
Urban	61	83.59589041	51.6097561	57.60530421	87.62151653	67.27118382	91.75823975	59	3216034	1.267273513	2	0	0	2	1	1	1	1	1	4	2	2	2	1	1	2	2	2	0	2	1	1	0	0	0	1	0	0	0	1
Urban	69	70.4109589	24.82926829	57.60530421	87.62151653	70.25300055	80.49450684	59	3216034	1.267273513	2	0	0	1	3	3	2	1	1	1	1	1	1	1	1	2	2	2	1	2	1	1	0	0	0	0	0	0	0	1
Rural	63	53.76712329	48.3902439	47.54290172	85.45042126	61.65753646	55.8608017	60	3204035	.4397828341	2	0	0	1	5	3	3	1	1	1	1	2	2	1	1	1	1	3	1	1	0	1	1	0	0	0	0	0	0	0
Rural	79	50.75342466	52.48780488	52.18408736	79.55281918	48.73728281	56.7307663	60	3204035	.1904319016	2	1	3	1	3	1	1	3	2	1	1	1	1	3	3	3	3	1	0	0	0	3	0	1	0	0	0	1	0	0
Rural	53	62.29452055	49.6097561	57.60530421	100	58.03062643	65.6593399	60	3204035	.1904319016	2	1	2	2	4	3	2	1	1	2	2	2	2	1	2	1	1	1	0	0	0	1	1	0	0	0	0	0	0	0
Rural	35	68.15068493	30.63414634	57.60530421	52.36552171	65.31238519	78.80036163	60	3204035	2.559594063	2	1	0	2	1	1	1	1	1	1	1	1	1	1	1	1	1	2	0	1	0	1	1	0	0	0	0	0	0	0
Rural	65	60.17123288	22.7804878	57.60530421	100	70.65510947	69.27655792	60	3204035	.4397828341	2	0	0	1	4	1	1	3	1	1	1	1	1	1	2	3	4	3	1	1	1	3	0	0	1	0	0	0	0	1
Rural	19	56.23287671	16.48780488	30.14820593	60.40181465	66.90618875	73.80952454	60	3204035	1.023837625	2	1	0	1	1	1	1	1	1	1	1	1	1	1	1	1	1	2	0	2	0	1	0	0	0	0	0	0	0	0
Rural	56	56.23287671	43.46341463	36.2324493	33.95981854	64.14062597	45.78754425	60	3211045	.1984594759	2	1	3	1	3	3	3	1	1	1	1	1	1	2	2	1	1	2	1	2	0	2	0	0	0	1	0	0	0	1
Rural	23	56.23287671	33.95121951	52.18408736	87.62151653	80.02958248	62.08791351	60	3211045	1.580098674	2	0	1	2	3	4	2	1	1	1	3	2	2	1	1	1	1	1	0	0	1	1	0	0	0	0	0	1	0	1
Rural	19	44.65753425	16.48780488	47.54290172	52.36552171	74.00036429	79.62454224	60	3211045	.8680842298	2	1	1	2	1	2	2	1	1	1	1	1	1	1	1	1	1	1	0	1	1	1	0	0	0	0	0	0	0	0
Rural	74	34.24657534	33.95121951	30.14820593	49.96759559	47.24936598	57.96703339	60	3211045	.2894200691	2	1	3	1	4	3	3	2	2	3	3	4	3	4	3	4	3	3	1	0	0	2	1	0	0	0	0	0	1	1
Rural	39	40.92465753	70.87804878	57.60530421	100	69.0461714	66.84981537	60	3211045	1.020356876	2	1	0	2	1	1	1	1	1	1	1	1	1	1	1	1	1	3	1	1	1	1	0	0	0	0	0	1	0	1
Rural	61	45.23972603	22.7804878	20.00780031	49.02786779	50.69733313	47.66483688	60	3206065	.6588374278	2	0	2	1	2	4	3	2	2	3	3	4	4	1	1	1	1	3	1	2	1	1	0	1	0	0	0	0	0	1
Rural	80	35.82191781	16.48780488	41.61466459	84.44588464	60.10200154	65.24725342	60	3206065	.1050226812	2	0	3	1	3	2	2	3	3	2	2	1	1	1	1	2	2	2	0	1	1	2	0	0	0	0	0	0	0	1
Rural	58	47.43150685	37.17073171	89.7425897	40.40829553	61.44757289	71.29121399	60	3218032	.3693962051	2	1	2	2	5	4	3	1	3	3	3	4	4	1	1	1	1	3	1	0	0	2	1	0	0	0	0	0	0	1
Rural	36	60.51369863	31.07317073	57.60530421	100	57.23172445	84.06593323	60	3218032	1.351610736	2	0	2	1	3	1	1	1	1	2	2	1	1	1	1	1	1	2	0	2	0	1	0	0	0	0	0	0	0	0
Rural	69	62.5	31.07317073	85.49141966	76.24756967	58.49623982	74.81684875	60	3218032	.853082433	2	0	0	1	3	2	1	2	1	1	1	1	1	1	1	1	2	3	1	1	1	1	0	0	0	0	0	0	0	1
Rural	22	75.06849315	31.07317073	75.85803432	100	73.47591956	90.93406677	60	3218032	2.703221473	2	0	1	2	1	1	1	1	1	1	1	1	1	1	1	1	2	1	0	2	0	2	0	0	0	0	0	0	0	0
Rural	60	70.71917808	31.07317073	100	100	78.36788126	83.92857361	60	3218032	.853082433	2	0	0	2	4	1	1	1	1	1	1	1	1	1	1	2	2	1	0	2	1	1	0	0	0	0	1	0	0	0
Rural	50	57.67123288	31.07317073	48.08892356	100	70.38207948	69.41392517	60	3218032	1.231320684	2	1	0	2	1	1	2	1	1	2	2	1	2	2	1	2	2	1	0	2	1	1	0	0	0	0	0	0	1	0
Rural	84	35.20547945	79.2195122	40.24960998	30.97861309	28.58787852	56.04396057	60	3214102	.4025869446	2	0	3	1	4	4	3	3	3	3	3	3	3	1	1	3	3	1	0	1	0	2	0	0	0	0	1	1	0	0
Rural	64	53.76712329	70.73170732	30.14820593	17.1419313	62.7917901	48.62637329	60	3214102	1.061805763	2	0	0	1	3	2	2	1	1	4	4	3	4	1	1	1	1	1	0	2	1	2	0	0	0	0	0	0	0	0
Rural	44	45.99315068	56.97560976	36.2324493	27.41412832	58.22064215	41.5293045	60	3214102	3.418615814	2	1	3	2	4	1	1	1	1	2	2	2	3	1	1	1	1	2	0	1	1	1	1	0	0	0	0	0	1	0
Rural	65	46.64383562	63.41463415	40.09360374	45.49578743	52.38782779	50.73260498	60	3214102	.5309028817	2	0	3	2	1	1	2	1	1	4	3	3	3	1	1	1	1	1	0	2	1	3	0	1	0	0	0	0	0	0
Rural	21	56.50684932	38.3902439	57.60530421	100	79.04606424	73.80952454	60	3214102	2.051169488	2	1	1	2	1	3	3	1	1	2	2	3	3	4	3	1	1	1	0	1	1	1	0	0	0	0	0	0	0	0
Rural	53	38.45890411	58.14634146	43.91575663	49.02786779	68.4023208	73.44322205	60	3214102	.9195524472	2	1	0	1	4	1	1	4	1	1	1	1	1	1	1	1	1	3	1	2	0	1	0	0	0	0	0	0	0	1
Rural	53	42.73972603	58.14634146	57.60530421	45.43097861	48.02883213	64.2857132	60	3214102	.9195524472	2	1	0	1	1	2	2	1	1	2	3	2	2	1	2	1	1	3	1	0	0	3	1	0	0	0	0	1	0	0
Rural	29	50.75342466	35.46341463	43.91575663	69.73428386	56.22996332	65.7051239	60	3214102	3.139878619	2	0	0	2	2	2	1	1	1	3	3	3	3	1	1	1	1	1	0	2	1	1	0	0	0	0	0	0	0	0
Rural	51	100	43.12195122	80.88923557	48.08813999	69.85162993	58.24176025	60	3209042	.6640279321	2	1	0	1	4	3	3	1	1	3	3	3	3	1	1	1	2	3	1	2	1	1	1	0	0	0	0	0	0	0
Rural	64	100	31.07317073	67.43369735	87.62151653	68.78617805	80.49450684	60	3209042	.7667520079	2	0	0	2	1	1	1	1	1	1	1	1	1	1	2	1	3	3	1	0	1	1	0	0	0	1	0	0	0	1
Rural	48	54.45205479	49.6097561	18.99375975	34.31626701	75.78522911	57.28022003	60	3209042	2.695179164	2	1	0	2	4	4	4	1	3	4	4	4	4	2	1	1	1	2	0	2	0	1	1	0	0	0	0	0	1	1
Urban	77	100	0	100	100	53.30229613	68.2692337	3	201044	1.319464104	2	1	0	1	4	1	1	1	1	3	3	3	3	1	1	1	1	3	1	0	0	1	1	0	0	1	0	0	0	1
Urban	55	51.64383562	0	57.60530421	28.74270901	49.56963283	51.23626709	3	202031	.2908532908	2	0	2	2	2	3	3	1	1	3	4	4	3	1	1	1	1	3	0	1	1	2	0	0	0	0	0	0	0	0
Urban	28	68.15068493	18.92682927	57.60530421	52.36552171	71.10534072	69.50549316	3	202031	2.449639817	2	0	0	2	1	2	2	1	1	2	2	2	2	1	1	1	1	2	0	1	1	1	0	0	0	0	0	0	0	0
Urban	43	53.76712329	42.29268293	57.60530421	52.36552171	58.11242057	46.42857361	3	202031	3.266186423	2	0	0	1	4	3	3	3	3	4	4	4	3	2	2	2	1	1	0	2	0	1	0	0	0	0	0	0	0	0
Rural	51	25.20547945	22.7804878	8.307332293	60.40181465	51.07877412	70.9249115	4	203032	.4794185648	2	0	0	2	4	1	1	3	1	1	1	1	1	1	3	1	1	2	0	0	0	1	0	0	0	0	0	0	0	0
Rural	20	51.88356164	0	52.80811232	71.09526896	51.38739519	72.75640869	4	203032	.4639543806	2	1	1	2	3	4	3	2	1	4	4	4	4	1	1	1	1	1	0	0	0	1	1	0	0	0	0	0	1	0
Urban	73	52.05479452	0	43.60374415	80.1036941	66.69673437	64.2857132	3	206021	.3926986731	2	0	0	2	4	1	1	1	1	1	2	2	1	1	1	1	2	3	1	1	0	1	0	0	0	1	0	0	0	1
Urban	56	49.96575342	39.07317073	74.96099844	100	70.76790648	73.58058167	3	206021	.1700438245	2	1	3	2	1	3	2	1	1	1	1	1	1	1	1	1	1	1	0	1	0	1	1	0	1	1	1	1	0	1
Urban	47	36.54109589	47.80487805	47.54290172	64.12832145	81.16198675	63.7820549	3	206021	3.263874049	2	1	0	1	5	3	3	1	1	3	3	3	1	1	1	2	2	2	0	2	0	1	0	0	0	0	0	0	1	0
Urban	75	70.4109589	0	57.60530421	80.1036941	77.8602071	64.65201569	3	206021	.3926986731	2	0	0	2	4	1	1	1	1	2	2	2	1	1	1	1	1	1	0	1	0	1	1	0	0	0	0	0	0	0
Urban	67	47.02054795	35.85365854	57.60530421	52.36552171	57.91620363	42.03296661	3	206021	.1700438245	2	1	2	2	5	1	2	3	1	4	4	4	3	1	1	1	1	1	0	1	0	1	0	0	0	0	1	0	0	1
Urban	64	51.50684932	26.43902439	71.09984399	100	68.36467312	50.04579163	3	208021	.3423982494	2	1	1	1	3	4	4	2	2	2	2	2	3	2	3	1	1	2	0	1	0	1	1	0	0	0	1	1	0	0
Urban	76	67.7739726	50.09756098	73.32293292	80.1036941	49.48514864	49.03845978	3	208021	.3423982494	2	1	2	2	4	3	3	3	3	3	3	3	4	3	4	1	3	3	1	0	0	1	1	0	0	1	0	0	0	1
Urban	62	100	0	100	100	47.18981341	88.46154022	2	211011	1.130677005	2	0	0	2	1	1	1	1	1	1	1	1	1	1	1	1	1	3	1	2	1	2	0	0	0	0	0	0	0	0
Urban	55	67.7739726	0	100	80.1036941	40.19912544	74.03845978	2	211011	.5653385025	2	0	2	1	3	2	2	1	2	3	2	2	2	2	1	2	1	2	0	2	1	1	1	0	0	0	0	0	0	0
Urban	70	51.64383562	12.92682927	57.60530421	100	65.9868564	61.26373291	3	212024	.3192286641	2	1	3	1	4	3	3	3	3	3	3	3	3	1	1	2	2	2	1	2	0	1	1	0	0	0	1	0	0	0
Rural	80	53.76712329	0	56.74726989	100	87.01911434	47.11538315	4	215035	.0314806367	2	1	0	1	4	1	4	4	4	4	4	4	4	3	3	2	3	2	0	0	0	1	1	0	0	0	1	0	0	0
Urban	64	65.71917808	28.87804878	69.22776911	100	92.76254006	60.57692337	2	219011	.555046823	2	0	0	1	2	3	3	1	1	1	1	1	3	1	2	1	2	3	1	2	1	1	1	0	0	0	0	0	0	0
Urban	43	53.76712329	18.92682927	57.60530421	100	78.70588893	71.8406601	2	219011	3.404477952	2	1	0	2	4	1	1	1	1	3	3	3	3	1	1	2	1	1	0	0	1	3	0	0	0	0	0	0	0	0
Urban	62	64.07534247	0	100	100	53.59365209	92.49084473	2	221091	.130271262	2	0	3	2	1	1	1	1	1	1	1	1	1	1	1	1	1	1	0	2	1	1	0	0	0	0	0	0	0	0
Urban	59	74.89726027	16.24390244	72.93291732	80.1036941	71.23354421	78.29670715	2	221091	.2256368573	2	1	0	1	1	1	1	1	1	1	1	1	1	1	1	1	2	2	1	1	0	1	0	0	0	0	0	0	0	0
[truncated: 3,342 more rows]
